# Supplementary material for: The latency-associated transcript locus of herpes simplex virus 1 is a virulence determinant in human skin
Source: PLoS Pathog. 2020 Dec 28;16(12):e1009166. doi: 10.1371/journal.ppat.1009166 (PMC7794027; doi:10.1371/journal.ppat.1009166)
Supplement: S1 Table — The genomes of 17syn+, 17ΔN/H, 17-37, m2kb-S, Δ1773, 17ΔPstR, 17dmiR-H1/H6 (dH1/H6), and 17REdmiR-H1/H6 (RE) used in the study were sequenced. Amino acid sequence changes found in each virus, the types of differences (SNP leading to substitution or indel leading to frameshift) and their locations in the 17syn+ genome (GenBank accession JN555585.1), are specified in the first spreadsheet. Substitution occurrence (%) is given where the lighter shading reflects low occurrence and the darker shading high occurrence. All SNPs and indels in non-coding and coding regions are listed in the spreadsheets following an overview of the datasets. Their locations in the 17syn+ genome are indicated (GenBank accession JN555585.1 genome location column). In addition, the locations in the reference genome used in the alignment, which is trimmed of all but the 100 nt of TRL and TRS adjacent to UL and US, respectively, are given (reference location column). The changes are classified as minor, major, or complete, depending on the proportion of genomes affected. (XLSX) [file ppat.1009166.s001.xlsx]

## Sheet: aa substitutions
					17syn+	17∆N/H	17-37	m2kb-S	∆1773	17∆PstR	dH1/H6	RE
Genome location	Type of difference	ORF	Function	Amino acid substitution	Substitution occurrence (%)
11516	A to G	UL3	Nuclear phosphoprotein	I to V		99.9276
13389	C to T	UL5	DNA replication helicase	A to T							99.8722
15579	G to A	UL6	Capsid portal protein	G to D			8.07496
19489	G to A	UL8	DNA helicase/primase complex-associated protein	A to V		99.9005
22650	G to A	UL9	Origin binding protein; initiates DNA synthesis	T to I			99.9287	100			99.9747
23743	C to T	UL10	Glycoprotein M	A to V			99.9193	100
24978	C to T	UL11	Membrane-associated; fusion/entry	E to K	14.4378							99.1045
26671	C to T	UL12	Alkaline exonuclease	R to H	15.7696					99.6979
26863	C to T	UL12		C to Y	16.2201					99.7634
27896	C to T	UL13	Serine/threonine protein kinase	R to H					99.8329
28503	T to C	UL13 UL14		M to V (UL13)						19.2726
28550	C to T	UL14	Tegument; VP16 nuclear transport	A to T						99.8007
28769	C to T	UL14		A to T						99.8996
29330	G to A	UL15	Tripartite terminase subunit 3	A to T		99.7948
30956	G to A	UL16	Cytoplasmic envelopment protein 2	A to V		99.7894
32379	G to A	UL17	Capsid vertex component 1	P to S		99.8846
33188	G to A	UL17		A to V		99.8735
38185	T to C	UL19	Major capsid protein	Q to R						99.9614
44813	G to A	UL22	Glycoprotein H	A to V			99.8538	99.8898
45662	G to A	UL22		A to V		99.8633
46878	G to A	UL23	Thymidine kinase	A to V		99.8212
46927	G to A	UL23		R to W	14.6674
47135	G-tract major (4)	UL23		frameshift			83.1094
47436	C to T	UL23		S to N		99.8761
46927	G to A	UL23		R to W					99.7977
47734	T to C	UL23		N to D					99.969
49496	A to G	UL25	Capsid protein; DNA cleavage and packaging	H to R	19.5717	99.9353			100	99.9011		98.9211
50345	G to A	UL25		R to H		99.856
52476	C to T	UL26 UL26.5	Protease/scaffolding protein	T to I			99.8597	99.9154				99.268
54796	C to T	UL27	Glycoprotein B	A to T					99.7405
60020	C to T	UL29	Major DNA binding protein (ICP8)	A to T					99.8224
61937	G to A	UL29		R to C						94.408
63281	G to A	UL30	DNA polymerase catalytic subunit	A to T			99.9504	99.8296
67865	G to A	UL32	Cleavage concatemeric viral DNA	A to V		99.8737
68873	C to T	UL32		R to H			99.7977	99.8421
70278	C to T	UL34	Nuclear envelopment	R to W								98.7426
71506	C to T	UL36	Tegument protein; virion egress	R to H							99.9036
72155	G to A	UL36		P to S					99.6957
74188	C to T	UL36		S to N					99.8001
75650	C to T	UL36		A to T					99.685
75808	C to T	UL36		S to N					99.9028
76283	G to A	UL36		L to F	18.8025						99.8419
84571	G to A	UL38	Capsid protein	G to D		99.8766
84751	C to T	UL38		P to L					99.9263
85914	C to T	UL38		R to W						99.885
87829	G to A	UL39	Ribonucleoside-diphosphate reductase large subunit	E to K					99.5949
89943	G to A	UL40	Ribonucleotide kinase small subunit	A to T								98.5972
92270	G to A	UL41	Virion host shutoff protein	P to S		99.886
93125	C to T	UL42	DNA polymerase processivity factor	P to L					99.9576
93151	G to A	UL42		V to M			99.8801	99.9655
93451	G to A	UL42		A to T					99.8745
93739	T to A	UL42		F to I		99.8284
96481	G to A	UL44	Glycoprotein C	S to N	53.8525		99.9678	99.87
96493	C-tract major (5)	UL44		frameshift			100	99.9335
96892	G to A	UL44		S to N								99.1565
99221	G to A	UL46	Tegument; innate immune evasion	T to M		99.8533
98993	T-tract major (4)	UL46		frameshift						100
100946	C to T	UL46		R to H	16.1544
103039	C to T	UL47	Tegument	A to T					99.8567
101319	G to A	UL47		A to V							99.704
106137	G to A	UL49	Tegument protein VP22; interacts with VP16	R to C		99.8717
106814	C to A	UL49A	Glycoprotein N	V to L					99.8158
107462	C to T	UL50	Deoxyuridine 5'-triphosphate nucleotidohydrolase	A to V		99.9003
107632	G to A	UL50		A to T							99.8557
110753	G to A	UL52	DNA primase	V to M		99.9411
113017	G to A	UL53	Glycoprotein K	A to T		99.8412
114854	C to T	UL54	Regulation of transcription; mRNA export factor (ICP27)	R to C			99.8638	99.9662
115922	C to A	UL55	Tegument; unknown	H to Q	77.0899	99.796	99.9445	99.9644			99.9065	99.9475
116697	C to T	UL56	Type II virion membrane protein; egress	R to H			99.8414	100
121438	C to T	RL2	Ubiquitin E3 ligase (ICP0)	G to S								99.0215
122877	G to T	RL2		N to K	19.2347	99.8458
125305	A to G	RL1	Neurovirulence factor; dephoshorylation of eIF2a (ICP34.5)	V to A		99.7995
125704	13 nt insertion	RL1		frameshift						95.7447
127380	C to T	RS1	Major viral transcription factor (ICP4)	G to D			99.853	100
130674	G to A	RS1		T to M			99.8713	83.9842
130878	G to A	RS1		A to V						99.7346
134832	G to A	US2	Tegument	L to F		99.7779
136650	C to T	US3	Serine/threonine-protein kinase	P to S		99.9158
140564	C to T	US7	Glycoprotein I	T to M							99.9506	99.8434
141836	C-tract -1 *	US8	Glycoprotein E	frameshift*		100
141860	C-tract +1 *
142378	G to A			A to T					99.8141
143193	C to T	US8A	Membrane protein	A to V						99.7819
143437	G to A	US9	Type II virion membrane protein; axon transport	A to T							99.9567	99.8712
144689	C to T	US10	Tegument	G to R					99.7264
144843	G to T †	US10 US11	Tegument; inhibition of autophagy	S to N (US10); E to Q (US11)		99.8785
144856	C to T †
144858	C to G †
* These two frameshifts are linked: C nt deletion out-of-frame and C nt insertion back into frame
† These three nucleotide changes are linked

## Sheet: Overview of datasets
OVERVIEW OF DATASETS
No.	Dataset name	Virus name	Original reads (no.)	Trimmed reads (no.)	HSV1 reads (no.)	HSV1 reads (%)	Depth (reads/nt)
1	17synplus	17syn+	6387380	6014524	4881694	81.1651	2705
2	17deltaNH	17∆N/H	8437520	8196570	13215597	91.7344	10961
	EV3-17NH		6455532	6209798
3	EV1-17-37BAC	17-37	6413572	5594270	5343147	95.5111	6174
4	EV2-17-37LATSmutBAC	m2kb-S	5957340	5611820	5400783	96.2394	6080
5	17deltaPst	∆1773 (not 17∆Pst as originally thought)	7163214	6804274	6506071	95.6174	3606
6	17PstrR	17∆PstR	7773482	7682430	7479979	97.3648	4146
7	EV4-17dH16	17dmiR-H1/H6	7174394	6490328	6274806	96.6793	7476
8	EV5-17dH16RE	17REdmiR-H1/H6	6312768	5765958	5618831	97.4484	6590
Variation from the reference sequence Genbank JN555585.1 was classified as minor, major, or complete; sizes of tracts in the reference sequence are given in parentheses.

## Sheet: 17syn+ and 17∆NH
DATASET 1 (17synplus): DIFFERENCES FROM JN555585.1										DATASET 2 (17deltaNH/EV3-17NH): DIFFERENCES FROM JN555585.1
Reference location	Genome location	Type of difference	Coding region	Amino acid substitution	Reference sequence	Substituted sequence	Reference occurrence (no.)	Substitution occurrence (no.)	Substitution occurrence (%)	Reference location	Genome location	Type of difference	Coding region	Amino acid substitution	Reference sequence	Substituted sequence	Reference occurrence (no.)	Substitution occurrence (no.)	Substitution occurrence (%)
										1159	10272	C to T (complete)	UL2	none
										2403	11516	A to G (complete)	UL3	I to V	TCGGGTCGTTATTCAGTCCCG	TCGGGTCGTTGTTCAGTCCCG	7	9658	99.9276
2556	11669	C-tract minor (10)	none	none						2556	11669	C-tract minor (10)	none	none
2660	11773	G-tract minor (11)	none	none						2660	11773	G-tract major (11)	none	none
										7860	16973	C to T (complete)	UL6	none
										8817	17930	C to T (complete)	UL7	none
										10376	19489	G to A (complete)	UL8	A to V	CAGGTCCCGTGCCGACTCGGC	CAGGTCCCGTACCGACTCGGC	7	7027	99.9005
11451	20564	G-tract minor (10)	none	none						11451	20564	G-tract major (10)	none	none
15605	24718	C-tract minor (13)	none	none						15605	24718	C-tract minor (13)	none	none
15865	24978	C to T (minor)	UL11	E to K	TCTTCGGACTCGATATCCACG	TCTTCGGACTTGATATCCACG	1849	312	14.4378
17558	26671	C to T (minor)	UL12	R to H	GTGCTGATCACGTGGGGGGTT	GTGCTGATCATGTGGGGGGTT	892	167	15.7696
17750	26863	C to T (minor)	UL12	C to Y	TCCCGGCGGACATGCTGGGCC	TCCCGGCGGATATGCTGGGCC	1157	224	16.2201
										20217	29330	G to A (complete)	UL15	A to T	CGACCACACGGCCAAGCTGGA	CGACCACACGACCAAGCTGGA	19	9242	99.7948
										21843	30956	G to A (complete)	UL16	A to V	GAAAAAGAGGGCAAAGAAGGT	GAAAAAGAGGACAAAGAAGGT	18	8527	99.7894
										23266	32379	G to A (complete)	UL17	P to S	AGCCAGTCCGGCCGGTCGCCG	AGCCAGTCCGACCGGTCGCCG	11	9517	99.8846
										24075	33188	G to A (complete)	UL17	A to V	GGCGCTGGACGCACGCGGAAG	GGCGCTGGACACACGCGGAAG	11	8682	99.8735
25757	34870	G-tract minor (12)	none	none						25757	34870	G-tract minor (12)	none	none
31685	40798	C-tract minor (11)	none	none						31685	40798	C-tract minor (11)	none	none
										32606	41719	C-tract complete (7)	none	none
34628	43741	G-tract minor (11)	none	none						34628	43741	G-tract minor (11)	none	none
										36549	45662	G to A (complete)	UL22	A to V	CCACGTCGAGGCCGACGGGGA	CCACGTCGAGACCGACGGGGA	13	9495	99.8633
										37686	46799	G to A (complete)	UL23	none
										37765	46878	G to A (complete)	UL23	A to V	CAAAGCCCAGGCAAACACGTT	CAAAGCCCAGACAAACACGTT	17	9489	99.8212
37814	46927	G to A (minor)	UL23	R to W	TCGGGGGCCCGAAACAGGGTA	TCGGGGGCCCAAAACAGGGTA	1565	269	14.6674
										38323	47436	C to T (complete)	UL23	S to N	TATCTGGGCGCTTGTCATTAC	TATCTGGGCGTTTGTCATTAC	10	8061	99.8761
40383	49496	A to G (minor)	UL25	H to R	GGCCAGCGCCACTATTCCGCC	GGCCAGCGCCGCTATTCCGCC	1615	393	19.5717	40383	49496	A to G (complete)	UL25	H to R	GGCCAGCGCCACTATTCCGCC	GGCCAGCGCCGCTATTCCGCC	6	9261	99.9353
										41232	50345	G to A (complete)	UL25	R to H	AACCGCACCCGCACAAACCCC	AACCGCACCCACACAAACCCC	13	9015	99.856
										41514	50627	C to T (complete)	none	none
41657	50770	T-tract minor (11)	none	none						41657	50770	T-tract major (11)	none	none
43768	52881	G-tract minor (12)	none	none						43768	52881	G-tract minor (12)	none	none
										48142	57255	C to T (complete)	UL28	none
53030	62143	G-tract minor (9)	none	none						53030	62143	G-tract major (9)	none	none
										58752	67865	G to A (complete)	UL32	A to V	CAGCCAGTAAGCACGCACCAG	CAGCCAGTAAACACGCACCAG	12	9492	99.8737
59426	68539	G to A (major)	UL32	none
67170	76283	G to A (minor)	UL36	L to F	TTAAACGCAAGGGCCGTCTCC	TTAAACGCAAAGGCCGTCTCC	1451	336	18.8025
										70159	79272	G to A (complete)	UL36	none
71527	80640	C-tract minor (11)	none	none						71527	80640	C-tract major (11)	none	none
										73798	82911	G to A (complete)	UL37	none
75365	84478	C-tract minor (12)	none	none						75365	84478	C-tract major (12)	none	none
										75458	84571	G to A (complete)	UL38	G to D	TCCGTGTGGGGCGGGAGTACC	TCCGTGTGGGACGGGAGTACC	8	6474	99.8766
										77506	86619	G to A (complete)	UL39	none
										82237	91350	C to T (complete)	UL41	none
										83157	92270	G to A (complete)	UL41	P to S	TCGGTGATGGGGGAAGGCGGT	TCGGTGATGGAGGAAGGCGGT	11	9642	99.886
										83209	92322	C to T (complete)	UL41	none
82371	91484	G to T (minor)	UL41	none
82609	91722	C to T (minor)	UL41	none
83209	92322	C to T (minor)	UL41	none
										84626	93739	T to A (complete)	UL42	F to I	TAACGGCAAATTTTCCGTGTT	TAACGGCAAAATTTCCGTGTT	18	10474	99.8284
87368	96481	G to A (major)	UL44	S to N	TCAGCCGCCAGCCCGGAGGTC	TCAGCCGCCAACCCGGAGGTC	557	650	53.8525
90002	99115	G to A (minor)	UL46	none						90002	99115	G to A (complete)	UL46	none
										90108	99221	G to A (complete)	UL46	T to M	CGTCAGATACGTGGCTTCCAT	CGTCAGATACATGGCTTCCAT	10	6806	99.8533
91833	100946	C to T (minor)	UL46	R to H	GCGCGTCCGGCGCTGCATGGT	GCGCGTCCGGTGCTGCATGGT	1173	226	16.1544
										94140	103253	G to A (complete)	none	none
										94142	103255	A-tract major (7)	none	none
94711	103824	G to A (minor)	UL48	none
										97024	106137	G to A (complete)	UL49	R to C	GAAACGGGACGCCGCGTCCGG	GAAACGGGACACCGCGTCCGG	10	7785	99.8717
										98349	107462	C to T (complete)	UL50	A to V	CCGCAACTGGCGCCCCCCCCT	CCGCAACTGGTGCCCCCCCCT	9	9020	99.9003
										100301	109414	C to T (complete)	UL52	none
										101640	110753	G to A (complete)	UL52	V to M	CGAAGCGGTCGTGTCCGCCGA	CGAAGCGGTCATGTCCGCCGA	5	8483	99.9411
										103904	113017	G to A (complete)	UL53	A to T	CCCCAAGAACGCAGACAAGGC	CCCCAAGAACACAGACAAGGC	13	8171	99.8412
										104201	113314	G to A (complete)	none	none
106809	115922	C to A (major)	UL55	H to Q	ACCACTGCCACTGTCGGTATC	ACCACTGCCAATGTCGGTATC	507	1706	77.0899	106809	115922	C to A (complete)	UL55	H to Q	ACCACTGCCACTGTCGGTATC	ACCACTGCCAATGTCGGTATC	19	9295	99.796
										108060	117173	C to T (complete)	none	none
108312	117425	C-tract minor (18)	none	none						108312	117425	C-tract major (18)	none	none
										108399	117512	G-tract minor (8)	none	none
108473	117586	G-tract minor (11)	none	none						108473	117586	G-tract minor (11)	none	none
108625	117738	C-tract minor (11)	none	none						108625	117738	C-tract minor (11)	none	none
										108735	117848	T to G (complete)	none	none
										108902	118015	A to G (complete)	none	none
										108948	118061	5 nt deletion (complete)	none	none
										108957	118070	3 nt deletion (complete)	none	none
										108984	118097	A to C (complete)	none	none
										109022	118135	C-tract major (5)	none	none
										109028	118141	C-tract major (4)	none	none
										109038	118151	C to T (complete)	none	none
										109046	118159	C to T (complete)	none	none
										109051	118164	A to C (complete)	none	none
										109097	118210	6 nt deletion (complete)	none	none
										109184	118297	T to G (complete)	none	none
										109190	118303	A to G (complete)	none	none
										109334	118447	2026 nt deletion replaced by 441 nt phage lambda DNA (major; see footnote)	none	none
109456	118569	C-tract minor (10)	none	none
110189	119302	T-tract minor (9)	none	none
110244	119357	C-tract minor (10)	none	none
110383	119496	G-tract minor (8)	none	none
110689	119802	G-tract minor (10)	none	none
111069	120182	C-tract minor (11)	none	none
111613	120726	T-tract minor (9)	none	none						111613	120726	T-tract minor (9)	none	none
111738	120851	C-tract minor (8)	none	none						111738	120851	C-tract minor (8)	none	none
										113375	122488	C to T (complete)	none	none
113764	122877	G to T (minor)	RL2	N to K	CCAGCTTGGCGTTGCACAGCG	CCAGCTTGGCTTTGCACAGCG	3989	950	19.2347	113764	122877	G to T (complete)	RL2	N to K	CCAGCTTGGCGTTGCACAGCG	CCAGCTTGGCTTTGCACAGCG	37	23960	99.8458
114209	123322	G-tract minor (8)	none	none						114209	123322	G-tract major (8)	none	none
114255	123368	C-tract minor (9)	none	none
										115406	124519	C to T (complete)	none	none
										116192	125305	A to G (complete)	RL1	V to A	CAGGTGGCGCACCCGGACGTG	CAGGTGGCGCGCCCGGACGTG	3	1493	99.7995
										118182	127295	G to A (complete)	RS1	none
										119361	128474	G to A (complete)	RS1	none
										122597	131710	C to T (complete)	none	none
124061	133174	G to T (minor)	US1	none						124061	133174	G to T (minor)	US1	none
										125719	134832	G to A (complete)	US2	L to F	CACTGCCTAAGCAGGAAGCTC	CACTGCCTAAACAGGAAGCTC	19	8537	99.7779
										127537	136650	C to T (complete)	US3	P to S	GCTTTGTTTGCCGCTGTTTCA	GCTTTGTTTGTCGCTGTTTCA	8	9495	99.9158
128903	138016	C-tract minor (15)	none	none						128903	138016	C-tract major (15)	none	none
										128962	138075	G to A (complete)	none	none
										132723	141836	C-tract major (6)	US8	frameshift	GACCCCCCGGCTCCCGCCTCCCCCCGCCCCCCCGA	GACCCCCGGCTCCCGCCTCCCCCCGCCCCCCCCGA	0	557	100
										132747	141860	C-tract major (7)
										134119	143232	C to T (complete)	none	none
										134983	144096	C to T (complete)	none	none
										135730	144843	G to T (complete)	US10 US11	S to N (US10); E to Q (US11)	GGGGAGACCGGGGCTCCCTGGGAGACCGGGGTTGTCGTGGATCC	TGGGAGACCGGGGTTGCCTGGGAGACCGGGGTTGTCGTGGATCC			99.8785
										135743	144856	C to T (complete)					8	6577
										135745	144858	C to G (complete)
										A region of 2023 nt (118447:120469; NotI-HpaI fragment) is replaced by 441 nt of phage lambda DNA (sequence below):
										AACAGCACCGATGCGATCACCGTCATGCGTGATGCACTGGATGCACGTAAATCCCGTCTCTCAGGAGGGCGAATGACCAAAGAGACTCAATCAACAACTGTTTCAGCCACTGCTTCGCAGGCTGACGTTACTGACGTGGTGCCAGCGACGGAGGGCGAGAACGCCAGCGCGGCGCAGCCGGACGTGAACGCGCAGATCACCGCAGCGGTTGCGGCAGAAAACAGCCGCATTATGGGGATCCTCAACTGTGAGGAGGCTCACGGACGCGAAGAACAGGCACGCGTGCTGGCAGAAACCCCCGGTATGACCGTGAAAACGGCCCGCCGCATTCTGGCCGCAGCACCACAGAGTGCACAGGCGCGCAGTGACACTGCGCTGGATCGTCTGATGCAGGGGGCA…
										The two differences in US8 are linked and cause a short shift out of and then back into frame (since the first is a 1 nt deletion and the second is a 1 nt insertion). They do not result in overall disruption of this gene. The three differences in US10 and US11 are also linked.

## Sheet: 17-37 and m2kb-S
DATASET 3 (EV1-17-37BAC): DIFFERENCES FROM JN555585.1										DATASET 4 (EV2-17-37LATSmutBAC): DIFFERENCES FROM JN555585.1
Reference location	Genome location	Type of difference	Coding region	Amino acid substitution	Reference sequence	Substituted sequence	Reference occurrence (no.)	Substitution occurrence (no.)	Substitution occurrence (%)	Reference location	Genome location	Type of difference	Coding region	Amino acid substitution	Reference sequence	Substituted sequence	Reference occurrence (no.)	Substitution occurrence (no.)	Substitution occurrence (%)
2556	11669	C-tract minor (10)	none	none						2556	11669	C-tract minor (10)	none	none
2660	11773	G-tract major (11)	none	none						2660	11773	G-tract major (11)	none	none
6466	15579	G to A (minor)	UL6	G to D	GCGCCGGGCGGCCCGAGCGGC	GCGCCGGGCGACCCGAGCGGC	5396	474	8.07496
11451	20564	G-tract major (10)	none	none						11451	20564	G-tract major (10)	none	none
11533	20646	C to T (complete)	none	none						11533	20646	C to T (complete)	none	none
13537	22650	G to A (complete)	UL9	T to I	CCGAGGACAGGTGCGCAGCAG	CCGAGGACAGATGCGCAGCAG	5	7008	99.9287	13537	22650	G to A (complete)	UL9	T to I	CCGAGGACAGGTGCGCAGCAG	CCGAGGACAGATGCGCAGCAG	0	3455	100
14630	23743	C to T (complete)	UL10	A to V	GTGTATTTTGCGGCCCATTTT	GTGTATTTTGTGGCCCATTTT	5	6192	99.9193	14630	23743	C to T (complete)	UL10	A to V	GTGTATTTTGCGGCCCATTTT	GTGTATTTTGTGGCCCATTTT	0	3021	100
15605	24718	C-tract minor (13)	none	none						15605	24718	C-tract minor (13)	none	none
22388	31501	G to A (complete)	UL17	none						22388	31501	G to A (complete)	UL17	None
25757	34870	G-tract major (12)	none	none						25757	34870	G-tract major (12)	none	none
31685	40798	C-tract minor (11)	none	none						31685	40798	C-tract minor (11)	none	none
34628	43741	G-tract minor (11)	none	none						34628	43741	G-tract minor (11)	none	none
35700	44813	G to A (complete)	UL22	A to V	CCGGAGGACAGCCGAGGCGTA	CCGGAGGACAACCGAGGCGTA	8	5465	99.8538	35700	44813	G to A (complete)	UL22	A to V	CCGGAGGACAGCCGAGGCGTA	CCGGAGGACAACCGAGGCGTA	3	2720	99.8898
38022	47135	G-tract major (4)	UL23	frameshift	CCGCTCGCCGGGGCGCTGGCGT	CCGCTCGCCGGGCGCTGGCGT	943	4640	83.1094
										41335	50448	C to T (complete)	UL25	none
41657	50770	T-tract major (11)	none	none						41657	50770	T-tract major (11)	none	none
43363	52476	C to T (complete)	UL26 UL26.5	T to I	CATGCCCCCACTCCCCCGTAT	CATGCCCCCATTCCCCCGTAT	3	2135	99.8597	43363	52476	C to T (complete)	UL26 UL26.5	T to I	CATGCCCCCACTCCCCCGTAT	CATGCCCCCATTCCCCCGTAT	1	1181	99.9154
43768	52881	G-tract major (12)	none	none						43768	52881	G-tract major (12)	none	none
51910	61023	C to T (complete)	UL29	none						51910	61023	C to T (complete)	UL29	none
53030	62143	G-tract major (9)	none	none						53030	62143	G-tract major (9)	none	none
53280	62393	148 nt deletion (complete)	none (oriL)	none						53280	62393	148 nt deletion (complete)	none (ori)	none
54168	63281	G to A (complete)	UL30	A to T	CGTGGAGCACGCGTACGGCAT	CGTGGAGCACACGTACGGCAT	3	6042	99.9504	54168	63281	G to A (complete)	UL30	A to T	CGTGGAGCACGCGTACGGCAT	CGTGGAGCACACGTACGGCAT	5	2930	99.8296
54398	63511	C to A (complete)	UL30	none						54398	63511	C to A (complete)	UL30	none
										56900	66013	G to A (complete)	UL30	none
59760	68873	C to T (complete)	UL32	R to H	GGGCGGGTTGCGGGGTCCTCC	GGGCGGGTTGTGGGGTCCTCC	8	3946	99.7977	59760	68873	C to T (complete)	UL32	R to H	GGGCGGGTTGCGGGGTCCTCC	GGGCGGGTTGTGGGGTCCTCC	3	1897	99.8421
62497	71610	C to T (complete)	UL36	none						62497	71610	C to T (complete)	UL36	none
										70477	79590	C to T (complete)	UL36	none
71527	80640	C-tract major (11)	none	none						71527	80640	C-tract major (11)	none	none
72518	81631	G to A (complete)	UL37	none						72518	81631	G to A (complete)	UL37	none
75139	84252	47 nt insertion (complete)	none (loxP)	none						75139	84252	47 nt insertion (complete)	none (loxP)	none
75365	84478	C-tract major (12)	none	none						75365	84478	C-tract major (12)	none	none
76928	86041	C to T (complete)	none	none						76928	86041	C to T (complete)	none	none
83903	93016	C to T (complete)	none	none						83903	93016	C to T (complete)	none	none
84038	93151	G to A (complete)	UL42	V to M	CGCCTCCCCCGTGGAGGACGC	CGCCTCCCCCATGGAGGACGC	7	5830	99.8801	84038	93151	G to A (complete)	UL42	V to M	CGCCTCCCCCGTGGAGGACGC	CGCCTCCCCCATGGAGGACGC	1	2898	99.9655
87368	96481	G to A (complete)	UL44	S to N	TCAGCCGCCAGCCCGGAGGTC	TCAGCCGCCAACCCGGAGGTC	1	3105	99.9678	87368	96481	G to A (complete)	UL44	S to N	TCAGCCGCCAGCCCGGAGGTC	TCAGCCGCCAACCCGGAGGTC	2	1537	99.87
87380	96493	C-tract major (5)	UL44	frameshift	GGAGGTCACCCCCACATCGAC	GGAGGTCACCCCACATCGAC	0	2979	100	87380	96493	C-tract major (5)	UL44	frameshift	GGAGGTCACCCCCACATCGAC	GGAGGTCACCCCACATCGAC	1	1503	99.9335
88815	97928	G to A (minor)	none	none
95212	104325	C to T (complete)	UL48	none						95212	104325	C to T (complete)	UL48	none
105741	114854	C to T (complete)	UL54	R to C	CCTGCCGCTGCGCCCCCAGGA	CCTGCCGCTGTGCCCCCAGGA	8	5867	99.8638	105741	114854	C to T (complete)	UL54	R to C	CTGCCGCTGCGCCCCCAGGAC	CTGCCGCTGCTCCCCCAGGAC	1	2954	99.9662
106809	115922	C to A (complete)	UL55	H to Q	ACCACTGCCACTGTCGGTATC	ACCACTGCCAATGTCGGTATC	3	5405	99.9445	106809	115922	C to A (complete)	UL55	H to Q	ACCACTGCCACTGTCGGTATC	ACCACTGCCAATGTCGGTATC	1	2810	99.9644
107584	116697	C to T (complete)	UL56	R to H	TTGGCGTGAGCGGCCCCGCTC	TTGGCGTGAGTGGCCCCGCTC	8	5036	99.8414	107584	116697	C to T (complete)	UL56	R to H	TTGGCGTGAGCGGCCCCGCTC	TTGGCGTGAGTGGCCCCGCTC	0	2351	100
108312	117425	C-tract minor (18)	none	none						108312	117425	C-tract minor (18)	none	none
108473	117586	G-tract minor (11)	none	none						108473	117586	G-tract minor (11)	none	none
108625	117738	C-tract minor (11)	none	none						108625	117738	C-tract minor (11)	none	none
108671	117784	G to A (minor)	none	none						108671	117784	G to A (complete)	none	none
109456	118569	C-tract major (10)	none	none						109456	118569	C-tract major (10)	none	none
110189	119302	T-tract major (9)	none	none						110189	119302	T-tract major (9)	none	none
110244	119357	C-tract minor (10)	none	none						110244	119357	C-tract minor (10)	none	none
110383	119496	G-tract major (8)	none	none						110383	119496	G-tract major (8)	none	none
111069	120182	C-tract minor (11)	none	none						111069	120182	C-tract minor (11)	none	none
111374	120487	C to T (complete)	none	none						111374	120487	C to T (complete)	none	none
111488	120601	C to T (major)	none	none						111488	120601	C to T (major)	none	none
										112307	121420	G to A (complete)	RL2	none	CCCTCCCAGGGCACCGACGGC	CCCTCCCAAAGCTCCGACGGC
										112308	121421	G to A (complete)	RL2				4	5571	99.9283
										112311	121424	A to T (complete)	RL2
114209	123322	G-tract major (8)	none	none						114209	123322	G-tract major (8)	none	none
114255	123368	C-tract major (9)	none	none						114255	123368	C-tract major (9)	none	none
115089	124202	C to T (complete)	none	none						115089	124202	C to T (complete)	none	none
116915	126028	G-tract major (8)	none	none						116915	126028	G-tract major (8)	none	none
118267	127380	C to T (complete)	RS1	G to D	CAGCACGGTGCCGCTGCGGCC	CAGCACGGTGTCGCTGCGGCC	5	3396	99.853	118267	127380	C to T (complete)	RS1	G to D	CAGCACGGTGCCGCTGCGGCC	CAGCACGGTGTCGCTGCGGCC	0	1732	100
121561	130674	G to A (complete)	RS1	T to M	CAGGCGGTCCGTGGGGTCCGG	CAGGCGGTCCATGGGGTCCGG	5	3881	99.8713	121561	130674	G to A (major)	RS1	T to M	CAGGCGGTCCGTGGGGTCCGG	CAGGCGGTCCGTGGGGTCCGG	324	1699	83.9842
122961	132074	C to T (minor)	none	none						122961	132074	C to T (minor)	none	none
123309	132422	G to A (complete)	none	none						123309	132422	G to A (complete)	none	none
123311	132424	G-tract major (6)	none	none						123311	132424	G-tract major (6)	none	none
128903	138016	C-tract major (15)	none	none						128903	138016	C-tract major (15)	none	none
130714	139827	C to T (complete)	US7	none						130714	139827	C to T (complete)	US7	none
135052	144165	G to A (complete)	US10	none						135052	144165	G to A (complete)	US10	none
These viruses have a 148 nt deletion in oriL and a 47 nt loxP insertion between UL37 and UL38 ( TTAAAGCGGCCGCATAACTTCGTAATATGTATGCTATACGAAGTTAT); the dataset 3 virus is both UL23-negative (most genomes) and UL44-negative (all genomes), whereas the dataset 4 virus is only UL44-negative (all genomes).
The three differences in RL2 in dataset 4 are linked.

## Sheet: ∆1773 (not 17∆Pst) and 17∆PstR
DATASET 5 (17deltaPst): DIFFERENCES FROM JN555585.1										DATASET 6 (17PstrR): DIFFERENCES FROM JN555585.1
Reference location	Genome location	Type of difference	Coding region	Amino acid substitution	Reference sequence	Substituted sequence	Reference occurrence (no.)	Substitution occurrence (no.)	Substitution occurrence (%)	Reference location	Genome location	Type of difference	Coding region	Amino acid substitution	Reference sequence	Substituted sequence	Reference occurrence (no.)	Substitution occurrence (no.)	Substitution occurrence (%)
2556	11669	C-tract minor (10)	none	none						2556	11669	C-tract minor (10)	none	none
2660	11773	G-tract major (11)	none	none						2660	11773	G-tract major (11)	none	none
11450	20563	C to T (complete)	none	none
11451	20564	G-tract minor (10)	none	none						11451	20564	G-tract major (10)	none	none
15605	24718	C-tract minor (13)	none	none						15605	24718	C-tract minor (13)	none	none
										17558	26671	C to T (complete)	UL12	R to H	GTGCTGATCACGTGGGGGGTT	GTGCTGATCATGTGGGGGGTT	5	1650	99.6979
										17750	26863	C to T (complete)	UL12	C to Y	TCCCGGCGGACATGCTGGGCC	TCCCGGCGGATATGCTGGGCC	5	2108	99.7634
18783	27896	C to T (complete)	UL13	R to H	GTTGTGGGTGCGGCCGGCGCG	GTTGTGGGTGTGGCCGGCGCG	5	2988	99.8329
										19390	28503	T to C (partial)	UL13 UL14	M to V (UL13)	GACTCATCCATCCTTCGGCCA	GACTCATCCACCCTTCGGCCA	2597	620	19.2726
										19437	28550	C to T (complete)	UL14	A to T	TTGGTCGCTGCTTCCTCGAGT	TTGGTCGCTGTTTCCTCGAGT	6	3004	99.8007
										19656	28769	C to T (complete)	UL14	A to T	GCCGCCTTTGCAGCCATAAAG	GCCGCCTTTGTAGCCATAAAG	3	2985	99.8996
										22754	31867	G to A (complete)	UL17	none
25757	34870	G-tract major (12)	none	none						25757	34870	G-tract minor (12)	none	none
										29072	38185	T to C (complete)	UL19	Q to R	GTGCAGCAGCTGGCCGTCGTT	GTGCAGCAGCCGGCCGTCGTT	1	2587	99.9614
30411	39524	G to A (complete)	UL19	none
30859	39972	G to A (complete)	UL19	none
30916	40029	G to A (complete)	UL19	none
31499	40612	C to T (complete)	none	none
31685	40798	C-tract minor (11)	none	none						31685	40798	C-tract major (11)	none	none
33441	42554	C to T (complete)	UL21	none
34628	43741	G-tract major (11)	none	none						34628	43741	G-tract minor (11)	none	none
										37722	46835	G to A (complete)	UL23	none
37814	46927	G to A (complete)	UL23	R to W	TCGGGGGCCCGAAACAGGGTA	TCGGGGGCCCAAAACAGGGTA	5	2467	99.7977
38621	47734	T to C (complete)	UL23	N to D	GTACGTCGGTTGTTATGGCCG	GTACGTCGGTCGTTATGGCCG	1	3225	99.969
40383	49496	A to G (complete)	UL25	H to R	GGCCAGCGCCACTATTCCGCC	GGCCAGCGCCGCTATTCCGCC	0	2643	100	40383	49496	A to G (complete)	UL25	H to R	GGCCAGCGCCACTATTCCGCC	GGCCAGCGCCGCTATTCCGCC	3	3030	99.9011
41657	50770	T-tract major (11)	none	none						41657	50770	T-tract minor (11)	none	none
43768	52881	G-tract major (12)	none	none						43768	52881	G-tract major (12)	none	none
45683	54796	C to T (complete)	UL27	A to T	GTGGCCCGGGCCTTGGTGGTG	GTGGCCCGGGTCTTGGTGGTG	6	2306	99.7405
50907	60020	C to T (complete)	UL29	A to T	TGGTACACGGCGAGGTTGGAT	TGGTACACGGTGAGGTTGGAT	5	2810	99.8224
										52824	61937	G to A (complete)	UL29	R to C	TCGCCGCTGCGTGCCGACAGT	TCGCCGCTGCATGCCGACAGT	179	3022	94.408
53030	62143	G-tract major (9)	none	none						53030	62143	G-tract major (9)	none	none
63042	72155	G to A (complete)	UL36	P to S	CGCCGCTGCGGCCCGCCTACG	CGCCGCTGCGACCCGCCTACG	6	1966	99.6957
65075	74188	C to T (complete)	UL36	S to N	CCTAGTGGAGCTCTGGGGTCC	CCTAGTGGAGTTCTGGGGTCC	5	2496	99.8001
66537	75650	C to T (complete)	UL36	A to T	CGCTCGGTGGCTTCGGCGCGC	CGCTCGGTGGTTTCGGCGCGC	6	1899	99.685
66695	75808	C to T (complete)	UL36	S to N	CGCGTCCTCGCTCGGGCAGGG	CGCGTCCTCGTTCGGGCAGGG	2	2055	99.9028
69199	78312	G to A (complete)	UL36	none
71527	80640	C-tract major (11)	none	none						71527	80640	C-tract minor (11)	none	none
75365	84478	C-tract major (12)	none	none						75365	84478	C-tract major (12)	none	none
75638	84751	C to T (complete)	UL38	P to L	GACGCGCCCCCTGGGGCGCTG	GACGCGCCCCTTGGGGCGCTG	2	2711	99.9263
										76801	85914	C to T (complete)	UL38	R to W	CGGCGAGTGGCGGGCATGCGC	CGGCGAGTGGTGGGCATGCGC	3	2605	99.885
78716	87829	G to A (complete)	UL39	E to K	AAGGCTTCGCGAGCACGAAGC	AAGGCTTCGCAAGCACGAAGC	14	3442	99.5949
84012	93125	C to T (complete)	UL42	P to L	ACGGATTCCCCTGGCGGTGTG	ACGGATTCCCTTGGCGGTGTG	1	2359	99.9576
84338	93451	G to A (complete)	UL42	A to T	CGTGTTTCGCGCCAACCAGTA	CGTGTTTCGCACCAACCAGTA	4	3182	99.8745
86204	95317	C to T (complete)	UL43	none
89177	98290	C to T (complete)	UL45	none
89599	98712	G to T (complete)	none	none						89599	98712	G to A (complete)	none	none
										89880	98993	T-tract major (4)	UL46	frameshift	TACAGGGGATTTTCCGCCTCAA	TACAGGGGATTTCCGCCTCAA	0	2490	100
										90002	99115	G to A (complete)	UL46	none
91343	100456	C to T (complete)	UL46	none
93926	103039	C to T (complete)	UL47	A to T	CCATCGCCCGCTGGCTCGTCC	CCATCGCCCGTTGGCTCGTCC	3	2091	99.8567
94235	103348	C to T (complete)	none	none
										95746	104859	G to C (complete)	UL48	none
97701	106814	C to A (complete)	UL49A	V to L	TAAAAGGGCACCAGGGCCCCC	TAAAAGGGCAACAGGGCCCCC	5	2709	99.8158
98998	108111	C to T (complete)	UL50	none
										102309	111422	C to T (complete)	UL52	none
106309	115422	T to C (complete)	none	none
106392	115505	G to A (complete)	UL55	none
108312	117425	C-tract major (18)	none	none						108312	117425	C-tract major (18)	none	none
108373	117486	1773 nt deletion (complete)	none	none
										108473	117586	G-tract major (11)	none	none
										108625	117738	C-tract major (11)	none	none
										109456	118569	C-tract minor (10)	none	none
110189	119302	T-tract major (9)	none	none						110189	119302	T-tract major (9)	none	none
110244	119357	C-tract minor (10)	none	none						110244	119357	C-tract minor (10)	none	none
110351	119464	G to T (partial)	none	none
110383	119496	G-tract major (8)	none	none						110383	119496	G-tract major (8)	none	none
110689	119802	G-tract major (10)	none	none						110689	119802	G-tract minor (10)	none	none
111069	120182	C-tract major (11)	none	none						111069	120182	C-tract major (11)	none	none
										111292	120405	C to T (complete)	none	none
111613	120726	T-tract minor (9)	none	none						111613	120726	T-tract minor (9)	none	none
										113458	122571	C-tract major (9)	none	none
										113791	122904	T to C (complete)	RL2	none
										114209	123322	G-tract major (8)	none	none
114255	123368	C-tract minor (9)	none	none
										115064	124177	C to T (complete)	RL2	none
										116591	125704	13 nt insertion (complete)	RL1	frameshift	CCCACCGGCGGGGGGCGGCGGCGGGGCGGCC	CCCACCGGCGGGGGGCGGCGGCGGGGGGCGGCGGCGGGGCGGCC	2	45	95.7447
										121765	130878	G to A (complete)	RS1	A to V	GGCCAGCAGAGCCAGCTGTCG	GGCCAGCAGAACCAGCTGTCG	12	4510	99.7346
										123288	132401	G-tract major (7)	none	none
128903	138016	C-tract major (15)	none	none						128903	138016	C-tract major (15)	none	none
133265	142378	G to A (complete)	US8	A to T	CATCAGCACCGCGGCGCAGTA	CATCAGCACCACGGCGCAGTA	5	2685	99.8141
										134080	143193	C to T (complete)	US8A	A to V	TGTGGGATTGCGTGGTATGTG	TGTGGGATTGTGTGGTATGTG	7	3202	99.7819
135576	144689	C to T (complete)	US10	G to R	GTGTGGATCCCGACGCGGGCC	GTGTGGATCCTGACGCGGGCC	8	2916	99.7264
										136151	145264	G-tract major (7)	none	none
A region of 1773 nt (108373-110145; CCCAACCCGT...ACCCAAGGGG; not a PstI fragment) is deleted in the dataset 5 virus.
The dataset 5 virus but not the dataset 6 virus contains 2 regions from HSV2 (549 nt within UL29 (61408:61956) and 487 nt within UL30 (65305:65791)); the respective HSV2 sequences are below:
CAGTTAAACGGATCGGCGATGACCCGGCTAAAATCCGGCATAAACATCTGCAGCGGATACACGGGGATGCGGTGAACCTCCGCGTCCCCGATGGTTACCTTGTCCATCCCGCCCAGATGCAGGAAGGTGTTGCTGATGCACACGGCCTCCCGGAAGCCCTCCGTGATCACCAGATACAGCAAGGCCCGGTCCGGGTCCAGTCCGAGCCGCTCGCACAGCGCGTCCCCCGTCGTCTCGTGCTTTAGGTCGCAGGGCCGGGGCGCGTAGTCCGCGAAGCCAAAATGGCGGCGCGCCCGCTCGCAGAGCCGCGTCAGGTTGGGGGCCTGGGTGCTGGGGTCCAGGTGGCGGCCGCCGTGAAAGACGTAAACGGACGGGCTGTAGTGCGAGGGCATAAGCTTG…
GGCCGCCACCGTGACGACCATCGGCCGCGAGATGCTCCTCGCGACGCGCGCGTACGTGCACGCGCGCTGGGCGGAGTTCGATCAGCTGCTGGCCGACTTTCCGGAGGCGGCCGGCATGCGCGCCCCCGGTCCGTACTCCATGCGCATCATCTACGGGGACACAGACTCCATTTTCGTTTTGTGCCGCGGCCTCACGGCCGCGGGCCTGGTGGCCATGGGCGACAAGATGGCGAGCCACATCTCGCGCGCGCTGTTCCTCCCCCCGATCAAGCTCGAGTGCGAAAAAACGTTCACCAAGCTGCTGCTCATCGCCAAGAAAAAGTACATCGGCGTCATCTGCGGGGGCAAGATGCTCATCAAGGGCGTGGATCTGGTGCGCAAAAACAACTGCGCGTTTAT…

## Sheet: 17dmiR-H1H6 and 17REdmiR-H1H6
DATASET 7 (EV4-17dH16): DIFFERENCES FROM JN555585.1										DATASET 8 (EV5-17dH16RE): DIFFERENCES FROM JN555585.1
Reference location	Genome location	Type of difference	Coding region	Amino acid substitution	Reference sequence	Substituted sequence	Reference occurrence (no.)	Substitution occurrence (no.)	Substitution occurrence (%)	Reference location	Genome location	Type of difference	Coding region	Amino acid substitution	Reference sequence	Substituted sequence	Reference occurrence (no.)	Substitution occurrence (no.)	Substitution occurrence (%)
2556	11669	C-tract major (10)	none	none						2556	11669	C-tract minor (10)	none	none
2660	11773	G-tract major (11)	none	none						2660	11773	G-tract minor (11)	none	none
4276	13389	C to T (complete)	UL5	A to T	AGAATCTCCGCCGTTAGTTCT	AGAATCTCCGTCGTTAGTTCT	9	7033	99.8722
										9060	18173	G to A (complete)	none	none
11451	20564	G-tract major (10)	none	none						11451	20564	G-tract minor (10)	none	none
13537	22650	G to A (complete)	UL9	T to I	CCGAGGACAGGTGCGCAGCAG	CCGAGGACAGATGCGCAGCAG	2	7898	99.9747
15605	24718	C-tract minor (13)	none	none						15605	24718	C-tract minor (13)	none	none
										15865	24978	C to T (complete)	UL11	E to K	TCTTCGGACTCGATATCCACG	TCTTCGGACTTGATATCCACG	51	5644	99.1045
25757	34870	G-tract minor (12)	none	none						25757	34870	G-tract major (12)	none	none
31685	40798	C-tract major (11)	none	none						31685	40798	C-tract major (11)	none	none
34628	43741	G-tract major (11)	none	none						34628	43741	G-tract minor (11)	none	none
										37494	46607	G to T (complete)	none	none
										40383	49496	A to G (complete)	UL25	H to R	GGCCAGCGCCACTATTCCGCC	GGCCAGCGCCGCTATTCCGCC	64	5868	98.9211
41657	50770	T-tract major (11)	none	none						41657	50770	T-tract minor (11)	none	none
										43363	52476	C to T (complete)	UL26 UL26.5	T to I	CATGCCCCCACTCCCCCGTAT	CATGCCCCCATTCCCCCGTAT	18	2441	99.268
43768	52881	G-tract major (12)	none	none						43768	52881	G-tract minor (12)	none	none
53030	62143	G-tract major (9)	none	none						53030	62143	G-tract major (9)	none	none
53248	62361	C to T (complete)	none	none
59426	68539	G to A (complete)	UL32	none
										61165	70278	C to T (complete)	UL34	R to W	AACGGGTTTCCGGGCCAGGGG	AACGGGTTTCTGGGCCAGGGG	64	5026	98.7426
62393	71506	C to T (complete)	UL36	R to H	GCTGCCCGTGCGTGGATTTGT	GCTGCCCGTGTGTGGATTTGT	5	5184	99.9036
67170	76283	G to A (complete)	UL36	L to F	TTAAACGCAAGGGCCGTCTCC	TTAAACGCAAAGGCCGTCTCC	10	6316	99.8419
71527	80640	C-tract major (11)	none	none						71527	80640	C-tract minor (11)	none	none
75365	84478	C-tract minor (12)	none	none						75365	84478	C-tract major (12)	none	none
										80830	89943	G to A (complete)	UL40	A to T	CGCGGCCCCAGCCCTCTCCCC	CGCGGCCCCAACCCTCTCCCC	81	5693	98.5972
82371	91484	G to T (complete)	UL41	none
82609	91722	C to T (complete)	UL41	none
83209	92322	C to T (complete)	UL41	none
										87779	96892	G to A (complete)	UL44	S to N	GTGTACGACAGCGCCCCCAAC	GTGTACGACAACGCCCCCAAC	52	6113	99.1565
										90002	99115	G to A (complete)	UL46	none
91504	100617	G to A (complete)	UL46	none
92206	101319	G to A (complete)	UL47	A to V	GCGGACGTCCGCCCAGAACTT	GCGGACGTCCACCCAGAACTT	18	6064	99.704
										94711	103824	G to A (complete)	none	none
98519	107632	G to A (complete)	UL50	A to T	CGTACGAGAAGCCATCGCCTT	CGTACGAGAAACCATCGCCTT	10	6920	99.8557
106809	115922	C to A (complete)	UL55	H to Q	ACCACTGCCACTGTCGGTATC	ACCACTGCCAATGTCGGTATC	6	6410	99.9065	106809	115922	C to A (complete)	UL55	H to Q	ACCACTGCCACTGTCGGTATC	ACCACTGCCAATGTCGGTATC	3	5708	99.9475
108312	117425	C-tract major (18)	none	none						108312	117425	C-tract major (18)	none	none
108473	117586	G-tract major (11)	none	none						108473	117586	G-tract minor (11)	none	none
										108625	117738	C-tract minor (11)	none	none
109215	118328	25 nt deletion (complete)	none	none
109456	118569	C-tract minor (10)	none	none						109456	118569	C-tract major (10)	none	none
110189	119302	T-tract minor (9)	none	none						110189	119302	T-tract minor (9)	none	none
110244	119357	C-tract minor (10)	none	none						110244	119357	C-tract minor (10)	none	none
110383	119496	G-tract major (8)	none	none						110383	119496	G-tract major (8)	none	none
110689	119802	G-tract major (10)	none	none						110689	119802	G-tract major (10)	none	none
111069	120182	C-tract major (11)	none	none						111069	120182	C-tract major (11)	none	none
111374	120487	C to T (complete)	none	none
										112325	121438	C to T (complete)	RL2	G to S	ACGGCCCCGCCCGAGGAGGCG	ACGGCCCCGCTCGAGGAGGCG	119	12042	99.0215
114209	123322	G-tract major (8)	none	none						114209	123322	G-tract major (8)	none	none
114255	123368	C-tract major (9)	none	none						114255	123368	C-tract minor (9)	none	none
115151	124264	C to T (complete)	none	none
115541	124654	G to A (complete)	none	none
128903	138016	C-tract major (15)	none	none						128903	138016	C-tract major (15)	none	none
131451	140564	C to T (complete)	US7	T to M	TCTAATGCCACGCGAGCGACC	TCTAATGCCATGCGAGCGACC	3	6076	99.9506	131451	140564	C to T (complete)	US7	T to M	TCTAATGCCACGCGAGCGACC	TCTAATGCCATGCGAGCGACC	8	5102	99.8434
134324	143437	G to A (complete)	US9	A to T	AGACGAGGCGGCCAACGACTT	AGACGAGGCGACCAACGACTT	3	6932	99.9567	134324	143437	G to A (complete)	US9	A to T	AGACGAGGCGGCCAACGACTT	AGACGAGGCGACCAACGACTT	8	6201	99.8712
Most substitutions in the dataset 7 virus are not represented in the dataset 8 virus and vice versa.
