# Supplementary material for: The latency-associated transcript locus of herpes simplex virus 1 is a virulence determinant in human skin
Source: PLoS Pathog. 2020 Dec 28;16(12):e1009166. doi: 10.1371/journal.ppat.1009166 (PMC7794027; doi:10.1371/journal.ppat.1009166)
Supplement: S2 Table — Viral gene expression in infected human skin was analysed by RNA-seq and quantified by Salmon 0.8.2. Viral transcript abundances are reported as transcripts per thousand (TPT; described in the RNA-seq methods). Some viral transcripts that overlap other viral transcripts have zero values for either or both 17syn+ and 17ΔN/H because their abundances relative to the highest coverage viral transcripts were low. Transcripts US1 and US12 share the exon 1 sequence, which therefore was not counted. LAT and RL2 transcript abundances were evaluated for both the spliced and unspliced species. In addition, three regions were added manually to identify any transcripts from these regions. These were the 5′ end of the LAT locus (5′ LAT) where the 3SEQ10 region hit is located, the 3′ end of the LAT locus (3′ LAT) that was not deleted in 17ΔN/H (118007:118735 in GenBank accession JN555585.1), and the lambda phage DNA insert in the 17ΔN/H genome. (XLSX) [file ppat.1009166.s002.xlsx]

## Sheet: Salmon analysis
Transcript	Start	End		WT TPT	∆N/H TPT	Overlapping transcripts
UL1	9338	10949	+	55.2471	19.5125	UL1-UL2
UL2	9885	10949	+	0	0	UL1-UL2
UL3	10991	11721	+	32.6049	15.0245
UL4	11754	12423	-	3.62287	2.78243	UL4-UL5
UL5	11754	15132	-	7.35007	4.18005	UL4-UL5
UL6	15131	18041	+	7.03701	4.08764	UL6-UL7
UL7	17136	18041	+	2.99014	4.36319	UL6-UL7
UL8	18211	20477	-	0	0	UL8-UL9
UL9	18211	23260	-	4.15525	3.21782	UL8-UL9
UL10	23205	24649	+	23.0667	25.1478
UL11	24801	25092	-	9.77662	16.3632	UL11-UL12-UL13-UL14
UL12	24801	26888	-	3.77479	5.9793	UL11-UL12-UL13-UL14
UL13	24801	28503	-	1.90626e-07	0.3586	UL11-UL12-UL13-UL14
UL14	24801	28916	-	5.52056	6.28922	UL11-UL12-UL13-UL14
UL15	29021	34826	+	4.09602	3.33107
UL16	30174	31296	-	4.16818	4.79817	UL16-UL17
UL17	30174	33498	-	5.98614	4.55704	UL16-UL17
UL18	35024	36052	-	14.1167	10.8737	UL18-UL19-UL20
UL19	35024	40529	-	6.99623	5.61809	UL18-UL19-UL20
UL20	35024	41489	-	12.3632	13.5234	UL18-UL19-UL20
UL21	42075	43696	+	8.77523	4.98436
UL22	43866	46383	-	7.86351	8.05601
UL23	46609	47803	-	5.58487	8.86806
UL24	47738	52772	+	4.58475	4.83131	UL24-UL25-UL26-UL26.5
UL25	48814	52772	+	1.73752	1.53604	UL24-UL25-UL26-UL26.5
UL26	50810	52772	+	7.76523	9.53148	UL24-UL25-UL26-UL26.5
UL26.5	51728	52772	+	17.3244	23.5521	UL24-UL25-UL26-UL26.5
UL27	53059	55795	-	14.3355	11.9216	UL27-UL28
UL28	53059	58160	-	4.47811	4.00887	UL27-UL28
UL29	58410	62054	-	7.53263	8.81496
UL30	62807	66553	+	5.78947	7.13326
UL31	66377	67379	-	12.041	18.6974	UL31-UL32
UL32	66377	69162	-	3.11667	4.18891	UL31-UL32
UL33	69161	70943	+	3.34413	7.50335	UL33-UL34-UL35
UL34	69633	70943	+	8.64248	18.3312	UL33-UL34-UL35
UL35	70566	70943	+	39.1683	78.766	UL33-UL34-UL35
UL36	70983	80468	-	6.14138	3.86322
UL37	80712	84084	-	5.03192	4.04165
UL38	84531	86021	+	10.7527	14.7016
UL39	86443	90987	+	8.43079	10.5586	UL39-UL40
UL40	89925	90987	+	3.23823	8.0337	UL39-UL40
UL41	91115	92636	-	9.6423	9.26665
UL42	93112	94637	+	28.0666	33.9138
UL43	94799	96068	+	2.55066	2.99903
UL44	96312	98669	+	41.9458	27.5112	UL44-UL45
UL45	98033	98669	+	20.8895	17.2165	UL44-UL45
UL46	98727	100953	-	0.0123647	6.42297	UL46-UL47
UL47	98727	103117	-	28.4675	14.4491	UL46-UL47
UL48	103538	105080	-	40.4729	38.9184
UL49	105463	106392	-	11.9101	15.5799	UL49-UL49A
UL49A	105463	106994	-	44.1887	25.1109	UL49-UL49A
UL50	107011	108158	+	10.8448	9.10749
UL51	108277	109012	-	13.9439	14.1556
UL52	109049	113449	+	9.53169	5.69041	UL52-UL53
UL53	112180	113449	+	3.42673	1.43149	UL52-UL53
UL54	113735	115283	+	16.9156	12.7179
UL55	115497	116104	+	14.3245	5.26574
UL56	116197	116926	-	24.7484	6.5882
λ-phage insert (17∆N/H only)			+		3.31483
3' LAT (17∆N/H only)			+		2.73327
LAT (spliced)	118007	127154	+	0.288646		Full-length LAT
LAT (unspliced)	118007	127154	+	5.34263
5' LAT	118007	118732	+	7.36212		Full-length LAT
RL2 (spliced)	120675	124287	-	22.2169	26.1078	Full-length RL2
RL2 (unspliced)	120675	124287	-	4.48576	7.09512
RL1	124834	125861	-	3.69561	4.56861
RS1	127173	131460	-	26.1181	25.3863
US1	132101	133963	+	37.652	39.4295
US2	134026	135336	-	7.93106	11.1238
US3	134937	137534	+	4.78676	4.30211	US3-US4
US4	136705	137534	+	5.52815	6.83034	US3-US4
US5	137599	141052	+	5.97503	3.78699	US5-US6-US7
US6	138313	141052	+	23.4117	24.2024	US5-US6-US7
US7	139670	141052	+	2.50938	9.51412	US5-US6-US7
US8	141143	143697	+	16.8686	15.5063	US8-US8A-US9
US8A	142748	143697	+	3.83461	7.28	US8-US8A-US9
US9	143223	143697	+	19.0495	16.8143	US8-US8A-US9
US10	144124	145198	-	0	6.84316	US10-US11-US12
US11	144124	145495	-	22.2688	63.0623	US10-US11-US12
US12	144124	146096	-	70.241	63.8221	US10-US11-US12
