# Supplementary material for: The latency-associated transcript locus of herpes simplex virus 1 is a virulence determinant in human skin
Source: PLoS Pathog. 2020 Dec 28;16(12):e1009166. doi: 10.1371/journal.ppat.1009166 (PMC7794027; doi:10.1371/journal.ppat.1009166)
Supplement: S3 Table — Splices in the LAT and RL2 (ICP0 protein) transcripts in 17syn+- and 17ΔN/H-infected skin xenografts was investigated by counting cDNA fragments within the LAT (17syn+ infection) or RL2 (17syn+ and 17ΔN/H infection) loci. LAT has one intron, whereas RL2 has two introns. Each row is the feature where the cDNA fragment started, and each column is where the fragment ended. cDNA fragments that cover an intron to an exon junction, or vice versa, represent unspliced transcripts e.g. 163 cDNA fragments span from LAT exon 1 to intron 1. cDNA fragments that cover an exon to an exon junction without the intron sequence in between represent spliced transcripts e.g. 83 cDNA fragments spanned from LAT exon 1 to exon 2. Read pairs that were completely contained within an exon or an intron were also counted to compare abundance e.g. 4083 cDNA fragments were completely within the LAT intron because they began in the LAT intron 1 and ended in intron 1 on the diagonal axis. (XLSX) [file ppat.1009166.s003.xlsx]

## Sheet: Splicing of the LAT and RL2
LAT	exon 1	intron 1	exon 2
exon 1	882	163	83
intron 1	0	4083	358
exon 2	0	0	4129
RL2 in 17syn+	exon 1	intron 1	exon 2	intron 2	exon 3
exon 1	0	88	594	0	0
intron 1	0	936	315	0	0
exon 2	0	0	3631	226	648
intron 2	0	0	0	0	125
exon 3	0	0	0	0	5597
RL2 in 17∆N/H	exon 1	intron 1	exon 2	intron 2	exon 3
exon 1	1	44	268	0	0
intron 1	0	585	108	0	0
exon 2	0	0	1933	185	169
intron 2	0	0	0	0	109
exon 3	0	0	0	0	2777
