# Supplementary material for: The latency-associated transcript locus of herpes simplex virus 1 is a virulence determinant in human skin
Source: PLoS Pathog. 2020 Dec 28;16(12):e1009166. doi: 10.1371/journal.ppat.1009166 (PMC7794027; doi:10.1371/journal.ppat.1009166)
Supplement: S4 Table — 3SEQ was performed on 17syn+-, 17ΔN/H-, m2kb-S-, and 17-37-infected xenografts and cultured skin explants (ex vivo). Viral transcript abundances are reported as transcripts per thousand (TPT; described in the RNA-seq methods). The lambda phage insertion in the 17ΔN/H genome was manually added to the analysis to identify any unknown polyadenylated transcripts arising due to the insertion, but none were found. The sample data were deposited in NLM BioProject: PRJNA338711 and the SRA repository FASTQ file name for each sample is given. Codes E1-3 for explants and G5, 6, 7, and 11 for xenografts were used to indicate individual skin donors. (XLSX) [file ppat.1009166.s004.xlsx]

## Sheet: TPT
				Virus:	17∆N/H	m2kb-S	17syn+	17-37	m2kb-S	17-37	17-37	17-37	m2kb-S	m2kb-S	m2kb-S	17∆N/H	17∆N/H	17syn+	17syn+	17syn+	17∆N/H	17syn+
				Ex vivo/xenograft:	Ex vivo	Ex vivo	Ex vivo	Ex vivo	Ex vivo	Xenograft	Xenograft	Xenograft	Xenograft	Xenograft	Xenograft	Xenograft	Xenograft	Xenograft	Xenograft	Xenograft	Xenograft	Xenograft
				Skin donor:	E1	E2	E2	E3	E3	G11	G11	G11	G11	G11	G11	G11	G11	G11	G11	G5	G6	G7
				SRA fastq name:	E1_N	E2_L5	E2_W4	E3_B1	E3_L2	G11_B4	G11_B5	G11_B6	G11_L1	G11_L2	G11_L5	G11_N1	G11_N2	G11_W1_2nd	G11_W2	G5_W1	G6.14_hN2	G7.7_W3
Gene	Strand	Start	End	Manual start:end
UL1-UL2	+	10858	10967		5.44885	12.887	13.8295	15.6193	12.0639	45.6882	31.7729	31.7021	42.1867	24.9319	56.1884	13.3163	17.831	65.109	39.6735	63.535	26.2955	29.8462
UL3	+	11669	11736		9.01702	5.42421	10.726	4.66767	5.33574	14.2358	7.35141	16.305	13.363	13.9907	10.8734	12.3666	7.01606	20.5711	19.9347	19.281	12.8589	9.56373
UL6-UL7	+	17958	18063		55.3387	4.25485	3.09709	4.27628	5.87442	4.25517	7.04086	6.77756	5.89865	2.24802	3.56807	4.37044	6.69116	4.92452	5.20953	6.3625	3.88584	6.59656
UL10	+	24538	24672		6.19598	9.67666	9.76379	9.96591	13.3259	13.9644	10.5129	10.3083	11.6291	8.09557	17.3034	12.938	12.4076	12.3814	10.2266	14.0932	13.2182	6.34502
UL15	+	34796	34820		0.0257629	0	0	0.241598	0	0.259605	0.351279	0.511866	0.20944	0.122249	0.251027	0.261182	0.224932	0.250213	0.317469	0.53782	0.600696	0.0667356
UL21	+	43599	43711		4.31529	1.56796	3.41926	3.72544	3.15853	6.09129	1.61894	2.58922	6.11839	4.13947	6.30118	4.4021	3.25811	6.96197	7.25112	9.65074	4.179	6.96361
3SEQ3	+	48712	48764		1.32679	3.36162	0.287802	1.16209	1.64304	2.67158	2.74914	3.86702	3.97249	1.70469	3.01769	1.7238	4.5259	4.07215	2.60054	1.66903	0.925474	2.61296
UL24-UL25-UL26-UL26.5	+	52642	52797		7.47124	34.8312	42.5582	26.5975	45.2083	22.4157	24.4063	22.694	32.4186	19.991	22.6072	37.5959	24.6653	30.6992	28.9657	25.5356	31.5236	27.5464
UL30	+	66515	66580		4.67597	0.105651	0.378008	0.359981	0.073524	1.44907	1.88367	1.52065	1.96393	1.06628	0.877923	1.54572	1.34278	0.807006	1.10945	0.987494	1.11517	1.67609
UL33-UL34-UL35	+	70823	70969		70.3843	170.187	135.271	174.356	230.792	66.4897	72.45	87.1331	59.6869	70.4321	127.382	126.569	198.079	53.9828	44.7716	42.3268	148.751	23.8246
3SEQ7	+	78746	78776		0	0.148872	0.0472511	0.0338237	0.360118	0.46257	0.045819	0.00373625	0.600852	0.309017	0.621527	0.144837	0.184035	0.666777	0.0996312	0.463726	1.17265	0.682757
3SEQ8	+	80672	80713		0.0128815	0	0.171822	0.333405	0.171056	0.764656	1.34912	0.821975	0.501282	0.227518	0.402717	0.556396	1.83354	1.2167	0.775097	0.782458	0.301785	1.50925
UL38	+	85969	86034		0.154577	5.16489	3.19804	3.50558	3.0625	5.79628	6.34339	7.46876	5.58964	4.83561	6.72806	8.75591	6.21857	4.42822	4.48003	6.78088	4.09853	6.42715
UL39-UL40	+	90871	91000		7.96074	8.35602	10.3244	13.3604	7.06731	14.2995	24.615	14.7694	16.0067	10.1874	7.78318	16.7235	23.2112	9.56034	18.4993	13.4059	18.6216	21.838
UL42	+	94555	94653		80.947	45.4539	39.2678	48.3896	48.3473	23.8082	31.6558	33.1443	33.1293	19.4986	20.5063	32.3493	24.8834	21.8043	28.0285	27.9609	30.6843	33.5834
UL43	+	96022	96063		0	0.156075	0.204039	0.867336	0.406633	0.639573	0.982563	0.5978	0.734756	0.7267	0.464467	0.897515	0.658892	0.217218	0.928765	0.606804	1.4227	1.60422
UL44-UL45	+	98593	98701		34.7542	55.5171	118.392	79.807	56.8521	45.7236	43.2277	39.3801	42.379	30.0833	42.3994	101.938	46.9085	98.232	127.057	106.863	74.4719	74.3794
UL50	+	108073	108175		21.4219	6.59117	5.14177	8.82557	4.2884	14.0305	23.0317	18.2441	13.2702	18.8399	15.1193	7.10097	9.35626	8.87707	8.78612	12.8496	7.34631	21.9817
UL52-UL53	+	113402	113450		0.0128815	0.00240116	0.0902066	0.823849	0.684223	1.57179	2.17386	3.93054	1.55878	1.26663	0.923564	1.05581	0.974705	1.22219	1.06386	1.10375	1.37671	1.97897
UL54	+	115172	115299		31.4823	13.4633	12.5623	12.6863	17.0141	22.2128	18.0629	16.234	19.9586	25.1153	15.361	11.0052	18.2263	11.228	12.9082	7.94786	9.6255	15.1336
UL55	+	116086	116102		2.62782	0.00240116	0.0622855	0.304413	0.396129	0.0330407	0.15273	0.100879	0.0721023	0	0.284587	0.217651	0.0204484	0	0.18913	0.157769	0.183945	0.00256675
3SEQ9	+	118070	118097		3.83867	0.0936451	0.648628	0.231934	0.993324	0.226565	0.147639	0.0821975	0.0171672	0.244497	0.358418	0.143254	0.543018	0.585664	0.168866	0.174376	0.316156	0
lambda+	+			116861:117299 (∆N/H)	0											0	0.209028				0
3SEQ10	+	118633	118732			4.42533	3.82734	3.25191	4.49247	11.5265	8.80743	10.9734	7.04885	4.49943	11.958			30.8161	11.0489	15.4825		10.4801
LAT	+	127120	127167		1.5973	1.36626	1.19631	1.02679	0.42764	0.995941	1.71058	0.892964	1.37338	2.3431	0.757108	1.53385	0.895184	1.98108	1.15505	1.55725	0.540339	1.59652
3SEQ12	+	133793	133834		0.0515258	0	0.0236255	5.00591	0.505665	0.356367	0.870561	0.889228	1.45921	0.638409	0.351706	0.613381	0.795214	0.0384943	0.422166	0.0440732	0.0344897	0.010267
US1	+	133863	133964		19.8632	13.0431	11.7312	19.6612	11.2327	34.655	31.8035	48.2051	42.6742	71.1249	17.9934	16.9546	17.3402	42.3836	28.0183	14.1315	23.5248	30.3801
US3-US4	+	137447	137537		9.94448	7.71732	3.62974	20.415	12.391	24.469	40.5346	31.9076	18.8427	18.8874	29.5326	9.15006	31.67	17.8476	15.6489	24.5219	22.7747	33.0701
US5-US6-US7	+	140940	141045		121.897	91.4288	75.0218	88.8114	83.8474	76.1257	89.1434	77.8074	60.099	72.4798	73.6355	62.2055	55.1901	45.7299	56.3136	71.8948	83.6519	72.0616
US8-US8A-US9	+	143534	143701		17.1194	33.0231	16.0825	18.0208	25.993	16.6643	19.748	16.6936	21.2152	19.9435	28.4936	10.1307	15.0568	14.1948	11.0422	15.2832	20.0788	13.3446
3SEQ1	-	9697	9730		0	0	0	0	0	0	0	0	0	0	0	0	0	0	0	0	0	0
UL4-UL5	-	11780	11833		3.24613	3.09509	2.68901	3.30264	2.07518	6.7403	9.12307	7.5547	4.12013	4.10212	4.47419	5.76815	4.53045	5.39608	5.71444	4.77076	2.19297	5.60066
UL8-UL9	-	18240	18305		2.16408	0.16568	1.52063	2.73247	1.33244	3.95544	5.87502	5.43251	3.34417	3.43994	3.05662	1.77208	6.52984	3.05892	2.815	4.22847	1.31636	5.37478
UL11-UL12-UL13-UL14	-	24824	24877		37.8586	24.4966	21.6925	14.8969	19.6474	16.9758	29.3598	18.0722	17.435	11.5389	12.3124	17.9495	15.8702	16.8454	14.2321	15.3879	20.3518	26.0859
UL16-UL17	-	30191	30240		2.55053	4.61022	5.67228	4.49614	2.77741	4.35665	3.82334	2.36878	3.95876	4.46207	4.74266	4.26676	1.54044	4.28937	5.05586	4.92917	2.30794	4.21461
UL18-UL19-UL20	-	35048	35124		25.3378	74.9329	83.237	72.0493	66.1476	65.2672	49.3725	50.2488	53.1565	58.153	65.1824	77.0818	45.3045	56.984	72.4521	42.4169	38.7118	45.3109
3SEQ2	-	36427	36443		0.0257629	0	0	0.0483196	0.00150049	0.382328	0.341097	0.354944	0.12017	0.217331	0.326201	0.266722	0.536202	0.382194	0.222904	0.188429	0.00287414	0.723825
UL22	-	43865	43921		10.318	3.72419	4.26548	3.49592	2.51032	2.90522	5.17246	3.86328	4.28493	1.99673	2.49685	3.71907	4.52136	3.53873	4.2605	4.7005	4.84005	5.63146
UL23	-	46651	46717		2.48612	2.93661	0.766756	3.66746	1.47948	7.74332	24.5335	17.3287	8.95098	7.68468	4.62453	10.1528	16.1633	9.89579	10.7315	8.6179	4.99526	24.2071
3SEQ4	-	50836	50864		4.46986	0	0.158935	0.606411	0.415636	0.106202	1.77167	0.250329	0.140771	0.342975	0.338282	0.777213	1.15192	0.0109984	0.0472826	0.0102199	0.721409	0
3SEQ5	-	52869	52889		0.489495	0.0744358	0.358679	0.0120799	0.079526	0.0118002	0.432735	0	0.0412013	0.281851	0.238945	0.0451132	0.431688	1.10396	0.00844332	0.239528	0	0
UL27-UL28	-	53081	53146		31.0572	45.9821	47.2017	41.4679	31.1847	56.6294	42.6931	54.0337	50.9591	46.5869	38.489	34.1776	48.7966	52.01	50.9453	49.9911	42.2959	63.576
UL29	-	58435	58493		23.1866	16.6232	6.15982	14.2446	8.5843	18.4957	33.8857	28.1676	19.1277	15.1996	12.9567	17.925	28.3119	13.8676	27.7566	27.8019	24.9274	79.0355
3SEQ6	-	59487	59516		0	0	0	0	0	0.45785	0.473463	0.489449	0.501282	0.254684	0.82557	0.379109	0.22266	0.435811	0.207706	0.305318	0.232805	0.356779
UL31-UL32	-	66406	66462		15.9601	46.7793	32.8889	40.1681	23.8578	29.1466	31.8035	51.7545	19.8693	25.5839	26.8934	57.5731	68.3839	39.2505	28.5148	22.9704	28.5086	18.3061
UL36	-	71011	71079		34.1487	16.7793	23.0585	8.88114	10.748	13.011	10.2125	6.53844	15.3749	11.7834	7.77378	8.00878	6.10043	5.96387	13.3134	14.3097	11.3845	9.35325
UL37	-	80737	80798		5.68072	2.05539	2.15851	0.833513	0.877787	3.17663	1.89894	2.14834	4.30554	1.19872	3.2902	2.35776	1.96759	2.73722	3.77248	4.6775	3.36275	5.66226
UL41	-	91138	91203		4.0963	4.40132	4.38576	2.65033	3.95829	2.51109	4.3019	5.85844	4.12356	1.9356	3.29691	4.10688	4.00106	5.16924	3.27939	6.31779	8.50171	6.83527
UL46-UL47	-	98752	98839		88.0834	31.0325	44.9508	27.762	39.3038	83.4112	40.8247	36.35	73.7057	84.9661	35.4565	25.0346	32.9673	50.3286	54.2787	64.366	37.0477	52.9239
UL48	-	103561	103653		23.6761	39.3574	50.8121	35.9667	34.5083	32.2336	26.8601	30.8951	39.4537	36.8511	39.2313	58.6732	25.8331	45.5292	60.0438	37.9585	36.8896	32.3154
UL49-UL49A	-	105483	105551		25.0029	46.58	14.5598	30.4969	33.4489	39.6913	54.9675	44.7902	52.3016	23.285	54.1735	16.9657	27.0373	41.5257	27.0406	58.1165	26.6519	36.9715
UL51	-	108304	108371		29.7819	20.4843	18.5332	14.177	21.8216	18.8828	15.5886	16.0098	17.205	27.9066	19.9452	14.4742	14.1934	13.6834	17.0099	21.0037	26.4249	15.2132
UL56	-	116227	116297		3.70986	3.17913	2.15637	2.22512	1.15088	8.54338	9.04671	7.95074	10.6883	18.5546	8.68526	2.18522	2.61512	12.5409	6.9421	7.17498	2.06076	4.71513
lambda-	-			116861:117299 (∆N/H)	0											0.000791459	0				0
3SEQ11	-	119357	119404			3.20074	11.0374	2.64308	1.8486	1.46559	0.641466	2.21933	0.772524	2.27858	3.18549			0.00687399	3.86366	0.320009		0.0231008
RL2	-	120715	120828		24.3202	18.8611	22.6827	26.3704	21.6746	36.8946	28.6725	32.5353	45.318	46.7906	34.4618	34.0035	32.9446	27.6348	31.5358	31.3347	39.8615	36.0013
RL1	-	124871	124905		8.43735	0.376982	0.107389	0.49286	0.210069	0.413009	0.997836	1.0611	0.700422	0.247893	0.400032	0.305503	0.606635	0.334076	0.229658	0.36536	0	0.351645
RS1	-	127215	127275		41.079	22.1171	14.6929	21.408	23.8173	26.855	21.4942	19.9366	41.1601	41.0619	32.5006	16.5059	36.6412	29.6709	18.6564	24.154	30.693	36.6507
US2	-	134077	134112		0.0386444	0.677126	0.158935	0.560507	0.0315103	0.46965	1.38984	1.03121	0.171672	0.580681	0.386608	0.72656	0.956529	0.57329	0.244856	0.149465	0.500101	0.310577
US10-US11-US12	-	144170	144285		34.9087	39.2277	63.1403	58.0101	50.499	47.3851	39.8982	47.2001	44.7309	74.7414	58.2101	88.2319	41.6238	46.4434	50.1314	37.2022	61.636	29.1429
