# Supplementary material for: The latency-associated transcript locus of herpes simplex virus 1 is a virulence determinant in human skin
Source: PLoS Pathog. 2020 Dec 28;16(12):e1009166. doi: 10.1371/journal.ppat.1009166 (PMC7794027; doi:10.1371/journal.ppat.1009166)
Supplement: S5 Table — Differential gene expression between any two viruses out of 17syn+ (n = 4), 17ΔN/H (n = 3), 17-37 (n = 3), and m2kb-S (n = 3) in infected skin xenografts was calculated using DESeq2 on 3SEQ data. For any gene, a positive log2-fold change indicates an increase in the first virus over the other, whereas a negative value indicates a decrease. An adjusted p value (padj) of <0.05 indicates a significant result (yellow colour). 3SEQ10 and 3SEQ11 are not included in the comparisons because they are located within the region that is deleted in the 17ΔN/H genome. Raw counts are given for all samples, including those not used for differential gene expression analysis: the infected explants (ex vivo), mock infections, and bystanders. Codes E1-3 for explants and G5, 6, 7, and 11 for xenografts were used to indicate individual skin donors. (XLSX) [file ppat.1009166.s005.xlsx]

## Sheet: Differential gene expression
		Peak boundaries		∆N/H vs. 17syn+		∆N/H vs. 17-37		∆N/H vs. m2kb-S		17-37 vs. 17syn+		m2kb-S vs. 17-37		m2kb-S vs. 17syn+
Gene		Start	End	log2FoldChange	padj	log2FoldChange	padj	log2FoldChange	padj	log2FoldChange	padj	log2FoldChange	padj	log2FoldChange	padj
UL1-UL2	+	10858	10967	-1.10309	0.198382	-0.928598	0.314796	-1.1889	0.145023	-0.174492	0.970009	0.260299	0.832677	0.085807	0.979208
UL3	+	11669	11736	-0.792627	0.233388	-0.122287	0.978078	-0.279748	0.779939	-0.67034	0.389543	0.157461	0.879026	-0.512879	0.555987
UL6-UL7	+	17958	18063	-0.0348378	0.981047	-0.0578538	0.978078	0.500889	0.703824	0.023016	0.970009	-0.558743	0.832677	-0.535727	0.777917
UL10	+	24538	24672	0.503105	0.807607	0.41877	0.978078	0.233902	0.824254	0.0843349	0.970009	0.184868	0.8804	0.269203	0.904076
UL15	+	34796	34820	0.0723475	0.981047	-0.350496	0.978078	0.487989	0.824254	0.422843	0.970009	-0.838485	0.832677	-0.415642	0.963444
UL21	+	43599	43711	-0.982658	0.57474	0.318729	0.978078	-0.453656	0.824254	-1.30139	0.385954	0.772385	0.832677	-0.529001	0.827982
3SEQ3	+	48712	48764	0.0184322	0.983588	0.0573221	0.978078	0.0736064	0.987672	-0.0388899	0.970009	-0.0162843	0.980816	-0.0551742	0.979208
UL24-UL25-UL26-UL26.5	+	52642	52797	0.136717	0.981047	0.612618	0.21876	0.408832	0.547219	-0.475901	0.491693	0.203786	0.832677	-0.272115	0.804449
UL30	+	66515	66580	0.580125	0.981047	0.179627	0.978078	0.408803	0.824254	0.400498	0.970009	-0.229176	0.926976	0.171321	0.979208
UL33-UL34-UL35	+	70823	70969	2.35276	0.00134014	1.46396	0.158228	1.14246	0.277763	0.888794	0.521973	0.321501	0.832677	1.21029	0.309266
3SEQ7	+	78746	78776	-0.726	0.981047	0.382991	0.978078	-1.23133	0.703824	-1.10899	0.970009	1.61433	0.832677	0.505334	0.979208
3SEQ8	+	80672	80713	-0.0782201	0.981047	0.472922	0.978078	1.77673	0.181555	-0.551142	0.970009	-1.30381	0.782501	-1.85495	0.203832
UL38	+	85969	86034	0.548392	0.587383	0.346835	0.978078	0.418511	0.703824	0.201556	0.970009	-0.071676	0.950005	0.12988	0.979208
UL39-UL40	+	90871	91000	0.434783	0.981047	0.698796	0.978078	1.26573	0.358706	-0.264013	0.970009	-0.566934	0.832677	-0.830947	0.654378
UL42	+	94555	94653	0.27091	0.981047	0.242256	0.978078	0.422995	0.547219	0.0286543	0.970009	-0.180739	0.832677	-0.152085	0.963444
UL43	+	96022	96063	0.29661	0.981047	0.388427	0.978078	0.465215	0.824254	-0.0918175	0.970009	-0.0767874	0.950005	-0.168605	0.979208
UL44-UL45	+	98593	98701	-0.529461	0.57474	0.879796	0.158228	0.939575	0.0759605	-1.40926	0.000368071	-0.0597791	0.950005	-1.46904	0.000146989
UL50	+	108073	108175	-0.397104	0.981047	-0.846909	0.978078	-0.775731	0.707635	0.449804	0.970009	-0.071178	0.950005	0.378626	0.963444
UL52-UL53	+	113402	113450	0.563211	0.981047	-0.95745	0.978078	-0.0607991	0.987672	1.52066	0.502895	-0.896651	0.832677	0.62401	0.902736
UL54	+	115172	115299	0.0580186	0.981047	-0.258747	0.978078	-0.503292	0.779939	0.316766	0.970009	0.244545	0.914319	0.56131	0.804449
UL55	+	116086	116102	0.587154	0.981047	0.2889	0.978078	-0.0876435	0.987672	0.298254	0.970009	0.376544	0.950005	0.674798	0.979208
3SEQ9	+	118070	118097	0.430143	0.981047	1.23723	0.978078	0.620035	0.915454	-0.807089	0.970009	0.617197	0.914319	-0.189892	0.979208
LAT	+	127120	127167	-0.255868	0.981047	0.258531	0.978078	-0.233634	0.940661	-0.514399	0.970009	0.492165	0.832677	-0.0222337	0.979208
3SEQ12	+	133793	133834	1.76803	0.587383	-0.0613999	0.978078	-0.349904	0.937563	1.82943	0.56534	0.288504	0.926976	2.11794	0.424412
US1	+	133863	133964	-0.369789	0.981047	-0.657996	0.978078	-1.05668	0.547219	0.288206	0.970009	0.398684	0.832677	0.686891	0.804449
US3-US4	+	137447	137537	0.070579	0.981047	-0.386581	0.978078	0.017103	0.987672	0.45716	0.970009	-0.403684	0.832677	0.053476	0.979208
US5-US6-US7	+	140940	141045	0.464093	0.57474	-0.192972	0.978078	-0.0955687	0.937563	0.657066	0.316699	-0.0974036	0.926976	0.559662	0.424412
US8-US8A-US9	+	143534	143701	0.0652952	0.981047	-0.222323	0.978078	-0.732326	0.547219	0.287619	0.970009	0.510003	0.832677	0.797621	0.424412
UL4-UL5	-	11780	11833	0.0463053	0.981047	-0.376268	0.978078	0.3795	0.703824	0.422573	0.970009	-0.755768	0.68401	-0.333194	0.804449
UL8-UL9	-	18240	18305	0.17453	0.981047	0.0115971	0.985802	0.508663	0.779939	0.162933	0.970009	-0.497065	0.832677	-0.334132	0.963444
UL11-UL12-UL13-UL14	-	24824	24877	0.429348	0.981047	-0.0474284	0.978078	0.498765	0.824254	0.476777	0.970009	-0.546193	0.832677	-0.0694166	0.979208
UL16-UL17	-	30191	30240	-0.450784	0.981047	-0.052825	0.978078	-0.496071	0.703824	-0.397959	0.970009	0.443246	0.832677	0.0452861	0.979208
UL18-UL19-UL20	-	35048	35124	0.138938	0.981047	0.267428	0.978078	0.0398308	0.987672	-0.12849	0.970009	0.227597	0.832677	0.0991073	0.979208
3SEQ2	-	36427	36443	0.121272	0.981047	-0.051259	0.978078	0.497128	0.824254	0.172531	0.970009	-0.548387	0.832677	-0.375856	0.979208
UL22	-	43865	43921	-0.0131393	0.983588	0.353581	0.978078	0.722971	0.703824	-0.36672	0.970009	-0.36939	0.832677	-0.73611	0.694962
UL23	-	46651	46717	0.380672	0.981047	-0.0443748	0.978078	1.05051	0.277763	0.425047	0.970009	-1.09488	0.68401	-0.669835	0.642567
3SEQ4	-	50836	50864	5.53217	0.00233585	0.822948	0.978078	2.03419	0.547219	4.70922	0.00989887	-1.21125	0.832677	3.49798	0.203832
3SEQ5	-	52869	52889	-0.800177	0.981047	0.329955	0.978078	-0.197943	0.987672	-1.13013	0.970009	0.527898	0.926976	-0.602234	0.979208
UL27-UL28	-	53081	53146	-0.0310526	0.981047	-0.0521671	0.978078	-0.00621256	0.987672	0.0211145	0.970009	-0.0459546	0.950005	-0.0248401	0.979208
UL29	-	58435	58493	0.122684	0.981047	-0.0522767	0.978078	0.598476	0.729871	0.174961	0.970009	-0.650753	0.832677	-0.475792	0.871701
3SEQ6	-	59487	59516	-0.143828	0.981047	-0.762209	0.978078	-1.00237	0.703824	0.618381	0.970009	0.240162	0.926976	0.858543	0.804449
UL31-UL32	-	66406	66462	1.31797	0.0186485	0.904619	0.213067	1.3863	0.0139077	0.413348	0.970009	-0.481683	0.832677	-0.068335	0.979208
UL36	-	71011	71079	-0.169987	0.981047	-0.185909	0.978078	-0.517741	0.703824	0.0159219	0.970009	0.331832	0.832677	0.347754	0.838104
UL37	-	80737	80798	-0.287364	0.981047	0.0795998	0.978078	-0.245582	0.824254	-0.366964	0.970009	0.325182	0.832677	-0.0417818	0.979208
UL41	-	91138	91203	-0.234058	0.981047	0.157111	0.978078	0.503824	0.737116	-0.391169	0.970009	-0.346713	0.832677	-0.737882	0.654378
UL46-UL47	-	98752	98839	-0.459346	0.981047	-0.547654	0.978078	-0.960019	0.430502	0.0883075	0.970009	0.412366	0.832677	0.500673	0.804449
UL48	-	103561	103653	-0.0944126	0.981047	0.680099	0.213067	0.19503	0.824254	-0.774512	0.0993596	0.485069	0.782501	-0.289442	0.804449
UL49-UL49A	-	105483	105551	-0.665036	0.573681	-0.94127	0.213067	-0.91029	0.181555	0.276235	0.970009	-0.0309803	0.950005	0.245254	0.904076
UL51	-	108304	108371	0.146206	0.981047	0.0821986	0.978078	-0.448163	0.607151	0.0640079	0.970009	0.530361	0.782501	0.594369	0.424412
UL56	-	116227	116297	-1.57066	0.0592792	-1.61104	0.158228	-2.36002	0.000691613	0.0403764	0.970009	0.748982	0.832677	0.789359	0.555987
RL2	-	120715	120828	0.64347	0.802721	0.473002	0.978078	-0.0297141	0.987672	0.170468	0.970009	0.502716	0.832677	0.673184	0.654378
RL1	-	124871	124905	-0.326398	0.981047	-1.18918	0.978078	-0.38292	0.940661	0.862783	0.970009	-0.806262	0.832677	0.0565215	0.979208
RS1	-	127215	127275	0.816275	0.57474	0.585092	0.978078	-0.290834	0.824254	0.231183	0.970009	0.875926	0.782501	1.10711	0.309266
US2	-	134077	134112	1.51529	0.573681	-0.0518902	0.978078	1.08194	0.673582	1.56718	0.484487	-1.13383	0.832677	0.433347	0.963444
US10-US11-US12	-	144170	144285	0.885966	0.255935	0.785459	0.349233	0.215624	0.824254	0.100507	0.970009	0.569835	0.832677	0.670342	0.481091

## Sheet: Raw counts
	Virus:	Mock	17∆N/H	m2kb-S	17syn+	17-37	m2kb-S	Mock	Bystander (17∆N/H)	17-37	Bystander (17-37)	17-37	Bystander (17-37)	17-37	Bystander (17-37)	m2kb-S	Bystander (m2kb-S)	m2kb-S	Bystander (m2kb-S)	m2kb-S	Bystander (m2kb-S)	Bystander (m2kb-S)	Mock	Mock	17∆N/H	Bystander (17∆N/H)	17∆N/H	Bystander (17∆N/H)	17syn+	Bystander (17syn+)	17syn+	17syn+	Bystander (17syn+)	17∆N/H	Bystander (17∆N/H)	17syn+	Bystander (17syn+)
	Ex vivo/xenograft:	Ex vivo	Ex vivo	Ex vivo	Ex vivo	Ex vivo	Ex vivo	Ex vivo	Ex vivo	Xenograft	Xenograft	Xenograft	Xenograft	Xenograft	Xenograft	Xenograft	Xenograft	Xenograft	Xenograft	Xenograft	Xenograft	Xenograft	Xenograft	Xenograft	Xenograft	Xenograft	Xenograft	Xenograft	Xenograft	Xenograft	Xenograft	Xenograft	Xenograft	Xenograft	Xenograft	Xenograft	Xenograft
	Skin donor:	E1	E1	E2	E2	E3	E3	E3	E3	G11	G11	G11	G11	G11	G11	G11	G11	G11	G11	G11	G11	G11	G11	G11	G11	G11	G11	G11	G11	G11	G11	G5	G5	G6	G6	G7	G7
	Not included to analysis:	X						X	X		X		X		X		X		X		X	X	X	X		X		X		X			X		X		X
gene	SRA fastq name:	E1_M1	E1_N	E2_L5	E2_W4	E3_B1	E3_L2	E3_M2	E3_N1_B	G11_B4	G11_B4_B	G11_B5	G11_B5_B	G11_B6	G11_B6_B	G11_L1	G11_L1_B	G11_L2	G11_L2_B	G11_L5	G11_L5_B	G11_L6_B	G11_M1	G11_M2	G11_N1	G11_N1_B	G11_N2	G11_N2_B	G11_W1_2nd	G11_W1_B	G11_W2	G5_W1	G5_W1_B	G6.14_hN2	G6.7_N6_B	G7.7_W3	G7.7_W3_B
UL1-UL2		39	423	5367	6439	6465	8040	40	10	19359	54	6241	47	8485	10	12287	177	7342	67	41857	50	24	17	19	16825	166	7848	191	47359	44	23494	99469	179	9149	12	11628	61
UL3		15	700	2259	4994	1932	3556	15	2	6032	26	1444	34	4364	7	3892	173	4120	35	8100	26	13	4	11	15625	40	3088	101	14963	26	11805	30186	22	4474	5	3726	17
UL6-UL7		6	4296	1772	1442	1770	3915	12	0	1803	11	1383	3	1814	7	1718	27	662	5	2658	19	7	4	3	5522	13	2945	47	3582	14	3085	9961	4	1352	4	2570	11
UL10		7	481	4030	4546	4125	8881	15	2	5917	28	2065	15	2759	7	3387	94	2384	13	12890	15	2	3	11	16347	45	5461	103	9006	37	6056	22064	12	4599	2	2472	26
UL15		0	2	0	0	100	0	0	0	110	1	69	0	137	0	61	0	36	0	187	2	0	0	1	330	4	99	1	182	0	188	842	0	209	0	26	1
UL21		6	335	653	1592	1542	2105	4	1	2581	10	318	5	693	1	1782	160	1219	7	4694	9	5	1	2	5562	41	1434	29	5064	14	4294	15109	4	1454	3	2713	12
3SEQ3		5	103	1400	134	481	1095	6	0	1132	5	540	20	1035	2	1157	12	502	7	2248	19	2	4	1	2178	6	1992	87	2962	4	1540	2613	12	322	2	1018	4
UL24-UL25-UL26-UL26.5		25	580	14506	19815	11009	30129	66	8	9498	90	4794	63	6074	14	9442	350	5887	30	16841	67	30	10	17	47502	95	10856	213	22330	126	17153	39978	25	10968	13	10732	63
UL30		3	363	44	176	149	49	1	0	614	4	370	6	407	0	572	80	314	1	654	1	1	0	0	1953	6	591	31	587	2	657	1546	4	388	0	653	1
UL33-UL34-UL35		89	5464	70877	62982	72168	153811	425	151	28173	365	14231	174	23321	70	17384	849	20741	73	94892	249	18	19	82	159918	216	87181	1115	39266	381	26513	66266	191	51755	20	9282	323
3SEQ7		1	0	62	22	14	240	0	0	196	2	9	1	1	0	175	1	91	1	463	1	1	0	0	183	1	81	1	485	0	59	726	1	408	0	266	1
3SEQ8		2	1	0	80	138	114	0	0	324	3	265	3	220	1	146	29	67	1	300	3	0	0	1	703	1	807	10	885	1	459	1225	0	105	0	588	0
UL38		5	12	2151	1489	1451	2041	16	0	2456	11	1246	17	1999	5	1628	75	1424	19	5012	9	7	1	3	11063	26	2737	36	3221	33	2653	10616	6	1426	3	2504	10
UL39-UL40		20	618	3480	4807	5530	4710	20	22	6059	32	4835	34	3953	9	4662	557	3000	19	5798	23	53	4	8	21130	60	10216	108	6954	66	10955	20988	10	6479	1	8508	21
UL42		42	6284	18930	18283	20029	32221	97	3	10088	81	6218	75	8871	27	9649	303	5742	51	15276	113	25	10	17	40873	91	10952	191	15860	99	16598	43775	30	10676	8	13084	72
UL43		3	0	65	95	359	271	2	0	271	0	193	2	160	2	214	0	214	1	346	1	3	0	0	1134	4	290	7	158	2	550	950	0	495	0	625	1
UL44-UL45		52	2698	23121	55123	33033	37889	122	16	19374	244	8491	236	10540	41	12343	439	8859	139	31585	190	83	35	35	128798	350	20646	568	71452	291	75241	167302	144	25911	52	28978	124
UL50		19	1663	2745	2394	3653	2858	20	0	5945	24	4524	294	4883	7	3865	427	5548	18	11263	23	11	6	6	8972	44	4118	59	6457	34	5203	20117	26	2556	5	8564	27
UL52-UL53		2	1	1	42	341	456	0	0	666	4	427	0	1052	0	454	2	373	5	688	2	0	1	0	1334	7	429	10	889	2	630	1728	74	479	0	771	2
UL54		23	2444	5607	5849	5251	11339	25	2	9412	37	3548	185	4345	9	5813	550	7396	12	11443	41	13	6	5	13905	29	8022	153	8167	37	7644	12443	15	3349	9	5896	31
UL55		0	204	1	29	126	264	0	0	14	0	30	0	27	0	21	0	0	0	212	0	0	0	0	275	1	9	0	0	0	112	247	0	64	0	1	0
3SEQ9		0	298	39	302	96	662	1	0	96	0	29	0	22	0	5	0	72	0	267	2	0	0	0	181	0	239	4	426	0	100	273	0	110	0	0	2
lambda+			0						0																0	0	92	0						0	0
3SEQ10		5		1843	1782	1346	2994	9		4884	11	1730	26	2937	4	2053	55	1325	17	8908	19	12	6	2					22415	12	6543	24239	33			4083	11
LAT		2	124	569	557	425	285	8	0	422	2	336	13	239	1	400	1	690	3	564	6	1	1	0	1938	3	394	16	1441	0	684	2438	6	188	0	622	0
3SEQ12		2	4	0	11	2072	337	1	0	151	0	171	1	238	2	425	7	188	0	262	9	0	0	1	775	0	350	2	28	3	250	69	0	12	0	4	1
US1		32	1542	5432	5462	8138	7486	24	4	14684	59	6247	395	12902	17	12429	614	20945	38	13404	99	45	4	12	21422	42	7632	249	30829	62	16592	22124	203	8185	8	11836	37
US3-US4		27	772	3214	1690	8450	8258	25	7	10368	54	7962	263	8540	13	5488	327	5562	49	22000	70	16	7	9	11561	91	13939	271	12982	60	9267	38391	36	7924	11	12884	49
US5-US6-US7		86	9463	38077	34930	36760	55880	199	9	32256	171	17510	339	20825	50	17504	479	21344	92	54854	206	51	21	35	78596	222	24291	517	33263	204	33348	112557	246	29105	30	28075	168
US8-US8A-US9		30	1329	13753	7488	7459	17323	89	4	7061	56	3879	68	4468	12	6179	91	5873	17	21226	46	8	3	6	12800	37	6627	95	10325	46	6539	23927	6	6986	7	5199	50
3SEQ1		0	0	0	0	0	0	0	0	0	0	0	0	0	0	0	0	0	0	0	0	0	0	0	0	0	0	0	0	0	0	0	0	0	0	0	0
UL4-UL5		2	252	1289	1252	1367	1383	4	1	2856	11	1792	13	2022	3	1200	120	1208	8	3333	22	6	2	2	7288	8	1994	57	3925	23	3384	7469	13	763	1	2182	8
UL8-UL9		4	168	69	708	1131	888	2	0	1676	10	1154	4	1454	1	974	100	1013	4	2277	6	5	1	1	2239	13	2874	30	2225	9	1667	6620	1	458	0	2094	4
UL11-UL12-UL13-UL14		15	2939	10202	10100	6166	13094	53	22	7193	46	5767	356	4837	8	5078	47	3398	16	9172	46	20	11	10	22679	38	6985	208	12253	60	8428	24091	133	7081	9	10163	42
UL16-UL17		9	198	1920	2641	1861	1851	9	1	1846	5	751	11	634	0	1153	71	1314	9	3533	18	1	2	1	5391	19	678	33	3120	16	2994	7717	11	803	1	1642	8
UL18-UL19-UL20		63	1967	31207	38755	29822	44084	142	7	27655	187	9698	186	13449	46	15482	560	17125	67	48557	165	39	17	20	97392	176	19940	472	41449	294	42905	66407	86	13469	24	17653	157
3SEQ2		0	2	0	0	20	1	0	0	162	0	67	0	95	0	35	0	64	0	243	0	1	0	0	337	1	236	3	278	4	132	295	0	1	0	282	2
UL22		5	801	1551	1986	1447	1673	5	0	1231	9	1016	12	1034	5	1248	4	588	11	1860	18	4	2	3	4699	11	1990	60	2574	8	2523	7359	6	1684	1	2194	3
UL23		35	193	1223	357	1518	986	8	2	3281	21	4819	45	4638	7	2607	171	2263	18	3445	15	14	4	2	12828	32	7114	133	7198	44	6355	13492	26	1738	1	9431	14
3SEQ4		0	347	0	74	251	277	0	0	45	1	348	2	67	10	41	1	101	1	252	4	0	1	0	982	1	507	7	8	3	28	16	1	251	0	0	0
3SEQ5		0	38	31	167	5	53	1	0	5	1	85	3	0	0	12	2	83	0	178	1	0	0	0	57	0	190	14	803	0	5	375	3	0	1	0	0
UL27-UL28		58	2411	19150	21977	17164	20783	98	8	23995	144	8386	81	14462	23	14842	1139	13719	70	28672	88	35	8	21	43183	159	21477	405	37831	108	30169	78265	187	14716	17	24769	77
UL29		31	1800	6923	2868	5896	5721	49	18	7837	35	6656	52	7539	7	5571	738	4476	46	9652	28	55	7	17	22648	117	12461	181	10087	63	16437	43526	193	8673	15	30792	32
3SEQ6		0	0	0	0	0	0	0	0	194	0	93	0	131	0	146	0	75	0	615	0	0	0	0	479	1	98	1	317	1	123	478	1	81	1	139	0
UL31-UL32		32	1239	19482	15313	16626	15900	115	4	12350	96	6247	90	13852	19	5787	371	7534	25	20034	90	23	16	16	72743	66	30098	364	28550	137	16886	35962	77	9919	9	7132	96
UL36		19	2651	6988	10736	3676	7163	31	4	5513	54	2006	21	1750	13	4478	166	3470	19	5791	29	5	1	7	10119	36	2685	68	4338	27	7884	22403	32	3961	4	3644	23
UL37		3	441	856	1005	345	585	9	1	1346	6	373	3	575	3	1254	14	353	5	2451	1	2	1	1	2979	8	866	24	1991	8	2234	7323	9	1170	1	2206	8
UL41		6	318	1833	2042	1097	2638	12	1	1064	11	845	16	1568	1	1201	8	570	10	2456	8	6	2	9	5189	20	1761	52	3760	22	1942	9891	3	2958	4	2663	10
UL46-UL47		72	6838	12924	20929	11491	26194	52	7	35343	114	8019	103	9729	17	21467	1726	25021	101	26413	104	45	15	18	31631	137	14510	381	36608	89	32143	100770	227	12890	16	20619	84
UL48		54	1838	16391	23658	14887	22998	76	7	13658	144	5276	138	8269	30	11491	389	10852	65	29225	142	30	9	20	74133	129	11370	293	33117	162	35557	59427	65	12835	17	12590	75
UL49-UL49A		63	1941	19399	6779	12623	22292	106	6	16818	75	10797	62	11988	20	15233	263	6857	62	40356	61	33	11	9	21436	163	11900	251	30205	94	16013	90986	38	9273	21	14404	97
UL51		15	2312	8531	8629	5868	14543	41	3	8001	59	3062	47	4285	11	5011	164	8218	39	14858	52	11	8	14	18288	59	6247	127	9953	51	10073	32883	23	9194	7	5927	53
UL56		6	288	1324	1004	921	767	4	0	3620	14	1777	4	2128	1	3113	124	5464	12	6470	11	6	5	2	2761	23	1151	27	9122	13	4111	11233	15	717	2	1837	12
lambda-			0						0																1	0	0	0						0	0
3SEQ11		0		1333	5139	1094	1232	5		621	19	126	0	594	5	225	13	671	1	2373	9	1	0	0					5	3	2288	501	0			9	10
RL2		94	1888	7855	10561	10915	14445	35	4	15633	85	5632	304	8708	26	13199	242	13779	94	25672	194	22	9	18	42963	80	14500	629	20101	92	18675	49057	233	13869	9	14026	65
RL1		0	655	157	50	204	140	1	0	175	1	196	0	284	1	204	0	73	0	298	1	0	0	0	386	2	267	7	243	0	136	572	0	0	2	137	0
RS1		42	3189	9211	6841	8861	15873	54	3	11379	52	4222	46	5336	14	11988	337	12092	29	24211	51	26	9	15	20855	103	16127	220	21582	85	11048	37815	578	10679	6	14279	52
US2		0	3	282	74	232	21	1	0	199	0	273	1	276	0	50	1	171	0	288	0	0	0	1	918	2	421	4	417	1	145	234	1	174	0	121	2
US10-US11-US12		47	2710	16337	29398	24011	33655	76	5	20078	130	7837	211	12633	24	13028	288	22010	54	43363	101	21	11	24	111480	102	18320	308	33782	173	29687	58243	112	21445	13	11354	89
