# Supplementary material for: The latency-associated transcript locus of herpes simplex virus 1 is a virulence determinant in human skin
Source: PLoS Pathog. 2020 Dec 28;16(12):e1009166. doi: 10.1371/journal.ppat.1009166 (PMC7794027; doi:10.1371/journal.ppat.1009166)
Supplement: S1 Data — (XLSX) [file ppat.1009166.s010.xlsx]

## Sheet: Fig. 3A
Replication of 17syn+ and 17∆N/H in skin xenografts
	Normal Values				Log Values
Virus	17∆N/H	17syn+		Virus	17∆N/H	17syn+		normal value zero was graphed as log value 0.000001
MOI	1000	1000		MOI	1000	1000
DPI	7	7		DPI	7	7
Replicates:	0	200000000		Replicates:	1e-06	8.21
	0	200000000			1e-06	8.19
	0	40000000			1e-06	7.6
	0	15900			1e-06	4.2
	0	18900			1e-06	4.28
	7	90000000			0.82	7.96
	33	3800			1.52	3.58
	53	8400			1.73	3.92
				Mean	0.5088	5.993
				SEM	0.2641	0.7614

## Sheet: Fig. 3B
Replication of 17syn+ and 17∆N/H in skin xenografts
	Normal Values						Log Values
Virus	17∆N/H	17syn+	17∆N/H	17syn+		Virus	17∆N/H	17syn+	17∆N/H	17syn+		normal value zero was graphed as log value 0.000001
MOI	2500	2500	2500	2500		MOI	2500	2500	2500	2500
DPI	7	7	11	11		DPI	7	7	11	11
Replicates:	0	30000	120	58000		Replicates:	1e-06	4.48	2.08	4.76
	0	40000000	0	100000000			1e-06	7.59	1e-06	8.07
	487	200000000	0	2867			2.69	8.18	1e-06	3.46
	1200	60000000	0	100000000			3.08	7.77	1e-06	8.16
	0	36000	20000000				1e-06	4.56	7.37
	0	80000000	6867				1e-06	7.92	3.84
						Mean	0.9617	6.75
						SEM	0.6103	0.7097

## Sheet: Fig. 3C
Replication of 17∆N/H in skin xenografts
	Normal Values						Log Values
Virus	17∆N/H	17∆N/H	17∆N/H	17∆N/H		Virus	17∆N/H	17∆N/H	17∆N/H	17∆N/H		normal value zero was graphed as log value 0.000001
MOI	500	50000	500	50000		MOI	500	50000	500	50000
DPI	7	7	14	14		DPI	7	7	14	14
Replicates:	1e-06	1e-06	6.51	5.43		Replicates:	1e-06	1e-06	3200000	267000
	1e-06	1e-06	3.77	6.77			1e-06	1e-06	5930	5930000
	1e-06		4.69				1e-06		49300
	1e-06		1e-06				1e-06		1e-06
	1e-06		1e-06				1e-06		1e-06
	7.19		1e-06				20000000		1e-06

## Sheet: Fig. 3D
Fig. 3D
Replication of 17syn+ and 17∆N/H in ex vivo skin
	Normal Values										Log Values
Virus	17∆N/H	17syn+	17∆N/H	17syn+	17∆N/H	17syn+	17∆N/H	17syn+		Virus	17∆N/H	17syn+	17∆N/H	17syn+	17∆N/H	17syn+	17∆N/H	17syn+
MOI	100	100	1000	1000	100	100	1000	1000		MOI	100	100	1000	1000	100	100	1000	1000
DPI	4	4	4	4	8	8	8	8		DPI	4	4	4	4	8	8	8	8
Replicates:	3066667	60000000	10000000	50000000	30000000	50000000	7333333	366667		Replicates:	6.49	7.75	7.02	7.71	7.49	7.68	6.87	5.56
	3133333	50000000	10000000	80000000	6733333	30000000	20000000	200000000			6.5	7.71	7.09	7.9	6.83	7.46	7.29	8.29
	4400000	40000000	6600000	100000000	253333	70000000	5466667	180000			6.64	7.56	6.82	8.02	5.4	7.85	6.74	5.26
	10000000	100000000	8000000	70000000	50000000	8200000	60000000	3600000			7.09	8.08	6.9	7.85	7.69	6.91	7.81	6.56
	10000000	60000000	10000000	90000000	60000000	8800000	50000000	9400000			7.03	7.8	7.06	7.96	7.76	6.94	7.72	6.97
										Mean	6.75	7.78	6.978	7.888
										SEM	0.1297	0.08503	0.05103	0.05286

## Sheet: Fig. 3E
Replication of ∆1773 and 17∆PstR in skin xenografts
	Normal Values						Log Values
Virus	∆1773	17∆PstR	∆1773	17∆PstR		Virus	∆1773	17∆PstR	∆1773	17∆PstR		normal value zero was graphed as log value 0.000001
MOI	1000	1000	1000	1000		MOI	1000	1000	1000	1000
DPI	7	7	14	14		DPI	7	7	14	14
Replicates:	0	3530000	0	0		Replicates:	1e-06	6.55	1e-06	1e-06
	0	1350000	0	6.67			1e-06	6.13	1e-06	0.82
	0	10200000	278000000	6.67			1e-06	7.01	8.44	0.82
	0	4270000	195000000	20			1e-06	6.63	8.29	1.3
	0	2400000	213000000	27000000			1e-06	6.38	8.33	7.43
	0	16100000	92000000	201000			1e-06	7.21	7.96	5.3
	1710	267	87300000	80			3.23	2.43	7.94	1.9
						Mean	0.4614	6.049
						SEM	0.4614	0.6186

## Sheet: Fig. 3F
Replication of m2kb-S and 17-37 in skin xenografts
	Normal Values						Log Values
Virus	m2kb-S	17-37	m2kb-S	17-37		Virus	m2kb-S	17-37	m2kb-S	17-37
MOI	2000	2000	2000	2000		MOI	2000	2000	2000	2000
DPI	7	7	14	14		DPI	7	7	14	14
Replicates:	867	9070	26700000	1800		Replicates:	2.94	3.96	7.43	3.26
	6730000	6730000	12700000	15800000			6.83	6.83	7.1	7.2
	4600000	7930000	17300000	253000000			6.66	6.9	7.24	8.4
	2530000	17300000	5330000	2000			6.4	7.24	6.73	3.3
	6600000	10700000	14500000	11600000			6.82	7.03	7.16	7.06
		2600000	19300000	11500000				6.41	7.29	7.06
						Mean	5.93	6.395
						SEM	0.7515	0.4997

## Sheet: Fig. 3G
Replication of 17dmiR-H1/H6 and 17REdmiR-H1/H6 in skin xenografts
	Normal Values						Log Values
Virus	17dmiR-H1/H6	17REdmiR-H1/H6	17dmiR-H1/H6	17REdmiR-H1/H6		Virus	17dmiR-H1/H6	17REdmiR-H1/H6	17dmiR-H1/H6	17REdmiR-H1/H6
MOI	650	650	650	650		MOI	650	650	650	650
DPI	7	7	14	14		DPI	7	7	14	14
Replicates:	7000	153000000	52700000	171000000		Replicates:	3.85	8.19	7.72	8.23
	82000000	127000	154000000	427000			7.91	5.1	8.19	5.63
	77300000	24700000	80000000	200000			7.89	7.39	7.9	5.3
	63300000	88700000	16700	107000000			7.8	7.95	4.22	8.03
	86000000	79300		773			7.93	4.9		2.89
	38000	8330		23.3			4.58	3.92		1.37
						Mean	6.66	6.242
						SEM	0.7791	0.7422

## Sheet: Fig. S3
Replication of KOS∆PstLAT and KOS∆PstR in skin xenografts
	Normal Values			Log Values
Virus	KOS∆PstLAT	KOS∆PstR		KOS∆PstLAT	KOS∆PstR		normal value zero was graphed as log value 0.000001
MOI	1000	1000		1000	1000
DPI	7	7		7	7
Replicates:	0	0		1e-06	1e-06
	0	≥ 6000000		1e-06	≥ 6.77815125
	≥ 6000000	≥ 6000000		≥ 6.77815125	≥ 6.77815125
	47	593333		1.66901	5.7733
	13	≥ 6000000		1.12494	≥ 6.77815125

## Sheet: Fig. 4A
Replication of 17syn+ and 17∆N/H in HFs
Normal values
HPI	17∆N/H			17syn+
3	63.3333	53.3334	733.333	43.3333	190	1166.67
6	10	36.6666	766.667	13.3333	26.6667	1333.33
12	12333.3	33333.4	29000	19666.7	77666.5	90000
24	49333.4	46666.7	3300000	246666	330000	2.76667e+07
Log values
HPI	17∆N/H			17syn+
3	1.80163	1.727	2.8653	1.63682	2.27875	3.06695
6	1	1.56427	2.88461	1.12494	1.42597	3.12494
12	4.09108	4.52288	4.4624	4.29373	4.89023	4.95424
24	4.69314	4.66901	6.51851	5.39211	5.51851	7.44196
	17∆N/H			17syn+
HPI	Mean	SEM	n	Mean	SEM	n
3	2.13131	0.367627	3	2.32751	0.413561	3
6	1.81629	0.558442	3	1.89195	0.622589	3
12	4.35879	0.134986	3	4.71274	0.210316	3
24	5.29355	0.61252	3	6.11753	0.66322	3

## Sheet: Fig. 4B
Replication of 17syn+ and 17∆N/H in keratinocytes
Normal values
HPI	17∆N/H			17syn+
3	203.333	203.333	20	80	106.667	60
6	3.33333	43.3333	20	33.3334	66.6667	33.3333
12	4133.33	3333.34	33.3333	7333.33	6666.67	963.333
24	853332	450001	163333	3.5e+06	2.9e+06	2700000
Log values
HPI	17∆N/H			17syn+
3	2.30821	2.30821	1.30103	1.90309	2.02803	1.77815
6	0.522879	1.63682	1.30103	1.52288	1.82391	1.52288
12	3.6163	3.52288	1.52288	3.8653	3.82391	2.98378
24	5.93112	5.65321	5.21307	6.54407	6.4624	6.43136
	17∆N/H			17syn+
HPI	Mean	SEM	n	Mean	SEM	n
3	1.97333	0.336667	3	1.90333	0.072188	3
6	1.15333	0.331528	3	1.62	0.1	3
12	2.88667	0.683943	3	3.55667	0.288694	3
24	5.59667	0.20955	3	6.47667	0.0328295	3

[truncated: 6 more sheets: Fig. 4C, Fig. 4D, Fig. S2A, Fig. S2B, Table S2 raw counts, Table S4 and S5 raw counts]
